# Supplementary material for: Immunity to Influenza B/Yamagata‐Lineage Viruses Has Not Waned Since the Disappearance of This Virus Lineage
Source: Influenza Other Respir Viruses. 2025 Nov 16;19(11):e70188. doi: 10.1111/irv.70188 (PMC12620126; doi:10.1111/irv.70188)
Supplement: Supplementary file 1 — Table S1: GISAID acknowledgement. [file IRV-19-e70188-s001.xls]

## Sheet: Table S1
Table S1. GISAID acknowledgement
We gratefully acknowledge the following Authors from the Originating laboratories responsible for obtaining the specimens and the Submitting laboratories where genetic sequence data were generated and shared via the GISAID Initiative, on which this research is based
All submitters of data may be contacted directly via www.gisaid.org
Isolate_Id	Isolate_Name	Isolate_Submitter	Submitting_Lab	Authors	Originating_Lab	Collection_Date
EPI_ISL_6824	B/Alaska/03/1992					1992-06-13
EPI_ISL_20946	B/Alaska/12/96					1996-10-28
EPI_ISL_20948	B/Alaska/16/2000					2000-11-22
EPI_ISL_5969	B/Alaska/16/2003					2003-03-21
EPI_ISL_1017	B/Alaska/19/95					1995
EPI_ISL_1033	B/Alaska/3779/94					1994
EPI_ISL_68744	B/Ann Arbor/1994			The NIAID Influenza Genome Sequencing Consortium		1994
EPI_ISL_13660155	B/AnnArbor/1/1986	Pascal Lexmond (Erasmus Medical Center / Department of Virology)	Erasmus Medical Center		Erasmus Medical Center	1986-12-31
EPI_ISL_979	B/Argentina/1/93					1993
EPI_ISL_22450	B/Argentina/113/2000	Catherine Smith (Centers for Disease Control and Prevention / Influenza Division)	Centers for Disease Control and Prevention			2000-08-09
EPI_ISL_6813	B/Argentina/132/2001					2001-08-07
EPI_ISL_22452	B/Argentina/135/2001	Catherine Smith (Centers for Disease Control and Prevention / Influenza Division)	Centers for Disease Control and Prevention			2001-08-06
EPI_ISL_22453	B/Argentina/15/2001	Catherine Smith (Centers for Disease Control and Prevention / Influenza Division)	Centers for Disease Control and Prevention			2001-05-31
EPI_ISL_6949730	B/Argentina/2/2002	Naomi Komadina (WHO Collaborating Centre for Reference and Research on Influenza / )	WHO Collaborating Centre for Reference and Research on Influenza		WHO Collaborating Centre for Reference and Research on Influenza	2002-06-22
EPI_ISL_980	B/Argentina/2/93					1993
EPI_ISL_1166	B/Argentina/218/97					1997
EPI_ISL_6949731	B/Argentina/25/2002	Naomi Komadina (WHO Collaborating Centre for Reference and Research on Influenza / )	WHO Collaborating Centre for Reference and Research on Influenza		WHO Collaborating Centre for Reference and Research on Influenza	2002-07-10
EPI_ISL_6949732	B/Argentina/28/2002	Naomi Komadina (WHO Collaborating Centre for Reference and Research on Influenza / )	WHO Collaborating Centre for Reference and Research on Influenza		WHO Collaborating Centre for Reference and Research on Influenza	2002-07-08
EPI_ISL_6949733	B/Argentina/32/2002	Naomi Komadina (WHO Collaborating Centre for Reference and Research on Influenza / )	WHO Collaborating Centre for Reference and Research on Influenza		WHO Collaborating Centre for Reference and Research on Influenza	2002-07-17
EPI_ISL_6601	B/Argentina/3640/1999					1999
EPI_ISL_22454	B/Argentina/3731/2001	Catherine Smith (Centers for Disease Control and Prevention / Influenza Division)	Centers for Disease Control and Prevention			2001-08-11
EPI_ISL_22455	B/Argentina/3733/2001	Catherine Smith (Centers for Disease Control and Prevention / Influenza Division)	Centers for Disease Control and Prevention			2001-08-16
EPI_ISL_22456	B/Argentina/3740/2001	Catherine Smith (Centers for Disease Control and Prevention / Influenza Division)	Centers for Disease Control and Prevention			2001-08-21
EPI_ISL_1061	B/Argentina/4105/95					1995
EPI_ISL_6949734	B/Argentina/66/2002	Naomi Komadina (WHO Collaborating Centre for Reference and Research on Influenza / )	WHO Collaborating Centre for Reference and Research on Influenza		WHO Collaborating Centre for Reference and Research on Influenza	2002-06-11
EPI_ISL_6949735	B/Argentina/68/2002	Naomi Komadina (WHO Collaborating Centre for Reference and Research on Influenza / )	WHO Collaborating Centre for Reference and Research on Influenza		WHO Collaborating Centre for Reference and Research on Influenza	2002-06-18
EPI_ISL_2319	B/Argentina/69/2001					2001
EPI_ISL_6949736	B/Argentina/9/2002	Naomi Komadina (WHO Collaborating Centre for Reference and Research on Influenza / )	WHO Collaborating Centre for Reference and Research on Influenza		WHO Collaborating Centre for Reference and Research on Influenza	2002-07-08
EPI_ISL_5970	B/Arizona/12/2003					2003-04-15
EPI_ISL_5971	B/Arizona/13/2003					2003-04-16
EPI_ISL_5943	B/Arizona/14/2001					2001-04-14
EPI_ISL_5904	B/Arizona/2/2000					2000
EPI_ISL_5959	B/Arizona/4/2002					2002-02-22
EPI_ISL_5909	B/Arizona/5/2000					2000-04-09
EPI_ISL_5911	B/Arizona/7/2000					2000-06-09
EPI_ISL_6582	B/Auckland/01/2000					2000-05-09
EPI_ISL_6314664	B/Auckland/14/2002	Naomi Komadina (WHO Collaborating Centre for Reference and Research on Influenza / )	WHO Collaborating Centre for Reference and Research on Influenza		Auckland Healthcare	2002-06-06
EPI_ISL_5522594	B/Auckland/17/2001	Naomi Komadina (WHO Collaborating Centre for Reference and Research on Influenza / )	WHO Collaborating Centre for Reference and Research on Influenza	Iannello P, Komadina N	Auckland Healthcare	2001-07-18
EPI_ISL_3492434	B/Auckland/2/1998	Naomi Komadina (WHO Collaborating Centre for Reference and Research on Influenza / )	WHO Collaborating Centre for Reference and Research on Influenza	Komadina, N	Auckland Hospital	1998-12-03
EPI_ISL_5522595	B/Auckland/2/2001	Naomi Komadina (WHO Collaborating Centre for Reference and Research on Influenza / )	WHO Collaborating Centre for Reference and Research on Influenza	Iannello P, Komadina N	Auckland Healthcare	2001-06-07
EPI_ISL_11994	B/Auckland/2/99					1999-05-12
EPI_ISL_5632635	B/Auckland/26/2001	Naomi Komadina (WHO Collaborating Centre for Reference and Research on Influenza / )	WHO Collaborating Centre for Reference and Research on Influenza	Iannello P, Komadina N	Auckland Healthcare	2001-08-02
EPI_ISL_5054291	B/Auckland/3/2000	Naomi Komadina (WHO Collaborating Centre for Reference and Research on Influenza / )	WHO Collaborating Centre for Reference and Research on Influenza	Komadina, N.	Auckland Healthcare	2000-06-25
EPI_ISL_5632637	B/Auckland/3/2001	Naomi Komadina (WHO Collaborating Centre for Reference and Research on Influenza / )	WHO Collaborating Centre for Reference and Research on Influenza	Iannello P, Komadina N	Auckland Healthcare	2001-06-11
EPI_ISL_5632640	B/Auckland/30/2001	Naomi Komadina (WHO Collaborating Centre for Reference and Research on Influenza / )	WHO Collaborating Centre for Reference and Research on Influenza	Iannello P, Komadina N	Auckland Healthcare	2001-08-01
EPI_ISL_5632642	B/Auckland/38/2001	Naomi Komadina (WHO Collaborating Centre for Reference and Research on Influenza / )	WHO Collaborating Centre for Reference and Research on Influenza	Iannello P, Komadina N	Auckland Healthcare	2001-08-09
EPI_ISL_6314594	B/Auckland/5/2002	Naomi Komadina (WHO Collaborating Centre for Reference and Research on Influenza / )	WHO Collaborating Centre for Reference and Research on Influenza		Auckland Healthcare	2002
EPI_ISL_5632644	B/Auckland/9/2001	Naomi Komadina (WHO Collaborating Centre for Reference and Research on Influenza / )	WHO Collaborating Centre for Reference and Research on Influenza	Iannello P, Komadina N	Auckland Healthcare	2001-06-27
EPI_ISL_340222	B/Baden-Wuerttemberg/11/2002	Alla Heider (Robert Koch Institute Nationales Referenzzentrum für Influenza / FG 17: Influenza und weitere Viren des Respirationstraktes)	Robert Koch Institute Nationales Referenzzentrum für Influenza	Heider, A.; Wedde, M.; Schweiger, B.		2002-01-22
EPI_ISL_340223	B/Baden-Wuerttemberg/15/2002	Alla Heider (Robert Koch Institute Nationales Referenzzentrum für Influenza / FG 17: Influenza und weitere Viren des Respirationstraktes)	Robert Koch Institute Nationales Referenzzentrum für Influenza	Heider, A.; Wedde, M.; Schweiger, B.		2002-01-29
EPI_ISL_341469	B/Baden-Wuerttemberg/22/2003	Alla Heider (Robert Koch Institute Nationales Referenzzentrum für Influenza / FG 17: Influenza und weitere Viren des Respirationstraktes)	Robert Koch Institute Nationales Referenzzentrum für Influenza	Heider, A.; Wedde, M.; Schweiger, B.		2003-03-31
EPI_ISL_340224	B/Baden-Wuerttemberg/25/2002	Alla Heider (Robert Koch Institute Nationales Referenzzentrum für Influenza / FG 17: Influenza und weitere Viren des Respirationstraktes)	Robert Koch Institute Nationales Referenzzentrum für Influenza	Heider, A.; Wedde, M.; Schweiger, B.		2002-02-05
EPI_ISL_340225	B/Baden-Wuerttemberg/26/2002	Alla Heider (Robert Koch Institute Nationales Referenzzentrum für Influenza / FG 17: Influenza und weitere Viren des Respirationstraktes)	Robert Koch Institute Nationales Referenzzentrum für Influenza	Heider, A.; Wedde, M.; Schweiger, B.		2002-02-08
EPI_ISL_340196	B/Baden-Wuerttemberg/6/1997	Alla Heider (Robert Koch Institute Nationales Referenzzentrum für Influenza / FG 17: Influenza und weitere Viren des Respirationstraktes)	Robert Koch Institute Nationales Referenzzentrum für Influenza	Heider, A.; Wedde, M.; Schweiger, B.		1997
EPI_ISL_341468	B/Baden-Wuerttemberg/9/2003	Alla Heider (Robert Koch Institute Nationales Referenzzentrum für Influenza / FG 17: Influenza und weitere Viren des Respirationstraktes)	Robert Koch Institute Nationales Referenzzentrum für Influenza	Heider, A.; Wedde, M.; Schweiger, B.		2003-01-28
EPI_ISL_2827	B/Barcelona/215/03					2003
EPI_ISL_340195	B/Bayern/2/1997	Alla Heider (Robert Koch Institute Nationales Referenzzentrum für Influenza / FG 17: Influenza und weitere Viren des Respirationstraktes)	Robert Koch Institute Nationales Referenzzentrum für Influenza	Heider, A.; Wedde, M.; Schweiger, B.		1997
EPI_ISL_340219	B/Bayern/20/2002	Alla Heider (Robert Koch Institute Nationales Referenzzentrum für Influenza / FG 17: Influenza und weitere Viren des Respirationstraktes)	Robert Koch Institute Nationales Referenzzentrum für Influenza	Heider, A.; Wedde, M.; Schweiger, B.		2002-02-21
EPI_ISL_341461	B/Bayern/5/2003	Alla Heider (Robert Koch Institute Nationales Referenzzentrum für Influenza / FG 17: Influenza und weitere Viren des Respirationstraktes)	Robert Koch Institute Nationales Referenzzentrum für Influenza	Heider, A.; Wedde, M.; Schweiger, B.		2003-03-17
EPI_ISL_340220	B/Bayern/51/2002	Alla Heider (Robert Koch Institute Nationales Referenzzentrum für Influenza / FG 17: Influenza und weitere Viren des Respirationstraktes)	Robert Koch Institute Nationales Referenzzentrum für Influenza	Heider, A.; Wedde, M.; Schweiger, B.		2002-03-27
EPI_ISL_341455	B/Bayern/53/2002	Alla Heider (Robert Koch Institute Nationales Referenzzentrum für Influenza / FG 17: Influenza und weitere Viren des Respirationstraktes)	Robert Koch Institute Nationales Referenzzentrum für Influenza	Heider, A.; Wedde, M.; Schweiger, B.		2002-03-17
EPI_ISL_340221	B/Bayern/54/2002	Alla Heider (Robert Koch Institute Nationales Referenzzentrum für Influenza / FG 17: Influenza und weitere Viren des Respirationstraktes)	Robert Koch Institute Nationales Referenzzentrum für Influenza	Heider, A.; Wedde, M.; Schweiger, B.		2002-03-18
EPI_ISL_341456	B/Bayern/55/2002	Alla Heider (Robert Koch Institute Nationales Referenzzentrum für Influenza / FG 17: Influenza und weitere Viren des Respirationstraktes)	Robert Koch Institute Nationales Referenzzentrum für Influenza	Heider, A.; Wedde, M.; Schweiger, B.		2002-03-21
EPI_ISL_340199	B/Bayern/57/1999	Alla Heider (Robert Koch Institute Nationales Referenzzentrum für Influenza / FG 17: Influenza und weitere Viren des Respirationstraktes)	Robert Koch Institute Nationales Referenzzentrum für Influenza	Heider, A.; Wedde, M.; Schweiger, B.		1999-03-10
EPI_ISL_341462	B/Bayern/6/2003	Alla Heider (Robert Koch Institute Nationales Referenzzentrum für Influenza / FG 17: Influenza und weitere Viren des Respirationstraktes)	Robert Koch Institute Nationales Referenzzentrum für Influenza	Heider, A.; Wedde, M.; Schweiger, B.		2003-03-27
EPI_ISL_340192	B/Bayern/8/2001	Alla Heider (Robert Koch Institute Nationales Referenzzentrum für Influenza / FG 17: Influenza und weitere Viren des Respirationstraktes)	Robert Koch Institute Nationales Referenzzentrum für Influenza	Heider, A.; Wedde, M.; Schweiger, B.		2001-03-29
EPI_ISL_341463	B/Bayern/9/2003	Alla Heider (Robert Koch Institute Nationales Referenzzentrum für Influenza / FG 17: Influenza und weitere Viren des Respirationstraktes)	Robert Koch Institute Nationales Referenzzentrum für Influenza	Heider, A.; Wedde, M.; Schweiger, B.		2003-04-07
EPI_ISL_100310	B/Belarus/1/95	Vicki Gregory (National Institute for Medical Research)	National Institute for Medical Research		Laboratory of Influenza and ILI	1995-02-28
EPI_ISL_3589	B/Belgium/WV106/2002					2002
EPI_ISL_3590	B/Belgium/WV107/2002					2002
EPI_ISL_3591	B/Belgium/WV109/2002					2002
EPI_ISL_3592	B/Belgium/WV114/2002					2002
EPI_ISL_3593	B/Belgium/WV122/2002					2002
EPI_ISL_340184	B/Berlin/1/1997	Alla Heider (Robert Koch Institute Nationales Referenzzentrum für Influenza / FG 17: Influenza und weitere Viren des Respirationstraktes)	Robert Koch Institute Nationales Referenzzentrum für Influenza	Heider, A.; Wedde, M.; Schweiger, B.		1997
EPI_ISL_340212	B/Berlin/1/2001	Alla Heider (Robert Koch Institute Nationales Referenzzentrum für Influenza / FG 17: Influenza und weitere Viren des Respirationstraktes)	Robert Koch Institute Nationales Referenzzentrum für Influenza	Heider, A.; Wedde, M.; Schweiger, B.		2001-02-05
EPI_ISL_341466	B/Berlin/1/2003	Alla Heider (Robert Koch Institute Nationales Referenzzentrum für Influenza / FG 17: Influenza und weitere Viren des Respirationstraktes)	Robert Koch Institute Nationales Referenzzentrum für Influenza	Heider, A.; Wedde, M.; Schweiger, B.		2003-03-10
EPI_ISL_340186	B/Berlin/11/1997	Alla Heider (Robert Koch Institute Nationales Referenzzentrum für Influenza / FG 17: Influenza und weitere Viren des Respirationstraktes)	Robert Koch Institute Nationales Referenzzentrum für Influenza	Heider, A.; Wedde, M.; Schweiger, B.		1997-04-15
EPI_ISL_340214	B/Berlin/12/2001	Alla Heider (Robert Koch Institute Nationales Referenzzentrum für Influenza / FG 17: Influenza und weitere Viren des Respirationstraktes)	Robert Koch Institute Nationales Referenzzentrum für Influenza	Heider, A.; Wedde, M.; Schweiger, B.		2001-04-17
EPI_ISL_341457	B/Berlin/17/2002	Alla Heider (Robert Koch Institute Nationales Referenzzentrum für Influenza / FG 17: Influenza und weitere Viren des Respirationstraktes)	Robert Koch Institute Nationales Referenzzentrum für Influenza	Heider, A.; Wedde, M.; Schweiger, B.		2002-03-13
EPI_ISL_341458	B/Berlin/18/2002	Alla Heider (Robert Koch Institute Nationales Referenzzentrum für Influenza / FG 17: Influenza und weitere Viren des Respirationstraktes)	Robert Koch Institute Nationales Referenzzentrum für Influenza	Heider, A.; Wedde, M.; Schweiger, B.		2002-03-14
EPI_ISL_340210	B/Berlin/2/2000	Alla Heider (Robert Koch Institute Nationales Referenzzentrum für Influenza / FG 17: Influenza und weitere Viren des Respirationstraktes)	Robert Koch Institute Nationales Referenzzentrum für Influenza	Heider, A.; Wedde, M.; Schweiger, B.		2000-03-17
EPI_ISL_340213	B/Berlin/2/2001	Alla Heider (Robert Koch Institute Nationales Referenzzentrum für Influenza / FG 17: Influenza und weitere Viren des Respirationstraktes)	Robert Koch Institute Nationales Referenzzentrum für Influenza	Heider, A.; Wedde, M.; Schweiger, B.		2001-03-15
EPI_ISL_341467	B/Berlin/2/2003	Alla Heider (Robert Koch Institute Nationales Referenzzentrum für Influenza / FG 17: Influenza und weitere Viren des Respirationstraktes)	Robert Koch Institute Nationales Referenzzentrum für Influenza	Heider, A.; Wedde, M.; Schweiger, B.		2003-04-07
EPI_ISL_340201	B/Berlin/40/1999	Alla Heider (Robert Koch Institute Nationales Referenzzentrum für Influenza / FG 17: Influenza und weitere Viren des Respirationstraktes)	Robert Koch Institute Nationales Referenzzentrum für Influenza	Heider, A.; Wedde, M.; Schweiger, B.		1999-02-08
EPI_ISL_340202	B/Berlin/49/1999	Alla Heider (Robert Koch Institute Nationales Referenzzentrum für Influenza / FG 17: Influenza und weitere Viren des Respirationstraktes)	Robert Koch Institute Nationales Referenzzentrum für Influenza	Heider, A.; Wedde, M.; Schweiger, B.		1999-03-30
EPI_ISL_340197	B/Berlin/5/2001	Alla Heider (Robert Koch Institute Nationales Referenzzentrum für Influenza / FG 17: Influenza und weitere Viren des Respirationstraktes)	Robert Koch Institute Nationales Referenzzentrum für Influenza	Heider, A.; Wedde, M.; Schweiger, B.		2001-03-29
EPI_ISL_340185	B/Berlin/9/1997	Alla Heider (Robert Koch Institute Nationales Referenzzentrum für Influenza / FG 17: Influenza und weitere Viren des Respirationstraktes)	Robert Koch Institute Nationales Referenzzentrum für Influenza	Heider, A.; Wedde, M.; Schweiger, B.		1997-02-15
EPI_ISL_340200	B/Brandenburg/1/1999	Alla Heider (Robert Koch Institute Nationales Referenzzentrum für Influenza / FG 17: Influenza und weitere Viren des Respirationstraktes)	Robert Koch Institute Nationales Referenzzentrum für Influenza	Heider, A.; Wedde, M.; Schweiger, B.		1999-03-04
EPI_ISL_340211	B/Brandenburg/1/2001	Alla Heider (Robert Koch Institute Nationales Referenzzentrum für Influenza / FG 17: Influenza und weitere Viren des Respirationstraktes)	Robert Koch Institute Nationales Referenzzentrum für Influenza	Heider, A.; Wedde, M.; Schweiger, B.		2001-03-26
EPI_ISL_341464	B/Brandenburg/2/2003	Alla Heider (Robert Koch Institute Nationales Referenzzentrum für Influenza / FG 17: Influenza und weitere Viren des Respirationstraktes)	Robert Koch Institute Nationales Referenzzentrum für Influenza	Heider, A.; Wedde, M.; Schweiger, B.		2003-03-06
EPI_ISL_340182	B/Brandenburg/3/1997	Alla Heider (Robert Koch Institute Nationales Referenzzentrum für Influenza / FG 17: Influenza und weitere Viren des Respirationstraktes)	Robert Koch Institute Nationales Referenzzentrum für Influenza	Heider, A.; Wedde, M.; Schweiger, B.		1997-02-15
EPI_ISL_341465	B/Brandenburg/4/2003	Alla Heider (Robert Koch Institute Nationales Referenzzentrum für Influenza / FG 17: Influenza und weitere Viren des Respirationstraktes)	Robert Koch Institute Nationales Referenzzentrum für Influenza	Heider, A.; Wedde, M.; Schweiger, B.		2003-03-17
EPI_ISL_340183	B/Brandenburg/6/1997	Alla Heider (Robert Koch Institute Nationales Referenzzentrum für Influenza / FG 17: Influenza und weitere Viren des Respirationstraktes)	Robert Koch Institute Nationales Referenzzentrum für Influenza	Heider, A.; Wedde, M.; Schweiger, B.		1997
EPI_ISL_10001	B/Brazil/017/00					2000
EPI_ISL_22472	B/Brazil/01P/2000	Catherine Smith (Centers for Disease Control and Prevention / Influenza Division)	Centers for Disease Control and Prevention			2000-06-29
EPI_ISL_9998	B/Brazil/053/00					2000
EPI_ISL_10002	B/Brazil/055/00					2000
EPI_ISL_10003	B/Brazil/064/00					2000
EPI_ISL_10000	B/Brazil/074/00					2000
EPI_ISL_9999	B/Brazil/079/00					2000
EPI_ISL_7014408	B/Brazil/11/2002	Naomi Komadina (WHO Collaborating Centre for Reference and Research on Influenza / )	WHO Collaborating Centre for Reference and Research on Influenza		WHO Collaborating Centre for Reference and Research on Influenza	2002-08-16
EPI_ISL_9997	B/Brazil/110/01					2001
EPI_ISL_6949737	B/Brazil/12/2002	Naomi Komadina (WHO Collaborating Centre for Reference and Research on Influenza / )	WHO Collaborating Centre for Reference and Research on Influenza		WHO Collaborating Centre for Reference and Research on Influenza	2002-09-12
EPI_ISL_21342	B/Brazil/16/2000	Catherine Smith (Centers for Disease Control and Prevention / Influenza Division)	Centers for Disease Control and Prevention			2000-02-22
EPI_ISL_6949738	B/Brazil/19/2002	Naomi Komadina (WHO Collaborating Centre for Reference and Research on Influenza / )	WHO Collaborating Centre for Reference and Research on Influenza		WHO Collaborating Centre for Reference and Research on Influenza	2002-09-17
EPI_ISL_7014409	B/Brazil/20/2002	Naomi Komadina (WHO Collaborating Centre for Reference and Research on Influenza / )	WHO Collaborating Centre for Reference and Research on Influenza		WHO Collaborating Centre for Reference and Research on Influenza	2002-09-20
EPI_ISL_1018	B/Brazil/241/96					1996
EPI_ISL_21345	B/Brazil/2459/2002	Catherine Smith (Centers for Disease Control and Prevention / Influenza Division)	Centers for Disease Control and Prevention			2002-08-05
EPI_ISL_7014410	B/Brazil/31/2002	Naomi Komadina (WHO Collaborating Centre for Reference and Research on Influenza / )	WHO Collaborating Centre for Reference and Research on Influenza		WHO Collaborating Centre for Reference and Research on Influenza	2002-09-26
EPI_ISL_7014411	B/Brazil/4/2002	Naomi Komadina (WHO Collaborating Centre for Reference and Research on Influenza / )	WHO Collaborating Centre for Reference and Research on Influenza		WHO Collaborating Centre for Reference and Research on Influenza	2002-07-21
EPI_ISL_6949739	B/Brazil/5/2002	Naomi Komadina (WHO Collaborating Centre for Reference and Research on Influenza / )	WHO Collaborating Centre for Reference and Research on Influenza		WHO Collaborating Centre for Reference and Research on Influenza	2002-08-15
EPI_ISL_6949740	B/Brazil/8/2002	Naomi Komadina (WHO Collaborating Centre for Reference and Research on Influenza / )	WHO Collaborating Centre for Reference and Research on Influenza		WHO Collaborating Centre for Reference and Research on Influenza	2002-09-05
EPI_ISL_21349	B/Brazil/823/2001	Catherine Smith (Centers for Disease Control and Prevention / Influenza Division)	Centers for Disease Control and Prevention			2001-06-25
EPI_ISL_2323	B/Brazil/952/2001					2001
EPI_ISL_5632664	B/Brazil/956/2001	Naomi Komadina (WHO Collaborating Centre for Reference and Research on Influenza / )	WHO Collaborating Centre for Reference and Research on Influenza	Iannello P, Komadina N	Centers for Disease Control and Prevention	2001
EPI_ISL_21353	B/Brazil/975/2000	Catherine Smith (Centers for Disease Control and Prevention / Influenza Division)	Centers for Disease Control and Prevention			2000-06-09
EPI_ISL_21354	B/Brazil/IAL2320/2002	Catherine Smith (Centers for Disease Control and Prevention / Influenza Division)	Centers for Disease Control and Prevention			2002
EPI_ISL_5522600	B/Brisbane/1/2001	Naomi Komadina (WHO Collaborating Centre for Reference and Research on Influenza / )	WHO Collaborating Centre for Reference and Research on Influenza	Iannello P, Komadina N	Queensland Health Forensic and Scientific Services	2001-01-07
EPI_ISL_6314602	B/Brisbane/1/2002	Naomi Komadina (WHO Collaborating Centre for Reference and Research on Influenza / )	WHO Collaborating Centre for Reference and Research on Influenza		Queensland Health Forensic and Scientific Services	1999-12-30
EPI_ISL_6314603	B/Brisbane/16/2002	Naomi Komadina (WHO Collaborating Centre for Reference and Research on Influenza / )	WHO Collaborating Centre for Reference and Research on Influenza		Queensland Health Forensic and Scientific Services	2002-06-18
EPI_ISL_6314605	B/Brisbane/17/2002	Naomi Komadina (WHO Collaborating Centre for Reference and Research on Influenza / )	WHO Collaborating Centre for Reference and Research on Influenza		Queensland Health Forensic and Scientific Services	2002-06-17
EPI_ISL_6314606	B/Brisbane/26/2002	Naomi Komadina (WHO Collaborating Centre for Reference and Research on Influenza / )	WHO Collaborating Centre for Reference and Research on Influenza		Queensland Health Forensic and Scientific Services	2002-06-20
EPI_ISL_6314607	B/Brisbane/28/2002	Naomi Komadina (WHO Collaborating Centre for Reference and Research on Influenza / )	WHO Collaborating Centre for Reference and Research on Influenza		Queensland Health Forensic and Scientific Services	2002-06-27
EPI_ISL_6314608	B/Brisbane/31/2002	Naomi Komadina (WHO Collaborating Centre for Reference and Research on Influenza / )	WHO Collaborating Centre for Reference and Research on Influenza		Queensland Health Forensic and Scientific Services	2002-06-26
EPI_ISL_6314609	B/Brisbane/32/2002	Naomi Komadina (WHO Collaborating Centre for Reference and Research on Influenza / )	WHO Collaborating Centre for Reference and Research on Influenza		Queensland Health Forensic and Scientific Services	2002-07-02
EPI_ISL_6314665	B/Brisbane/34/2002	Naomi Komadina (WHO Collaborating Centre for Reference and Research on Influenza / )	WHO Collaborating Centre for Reference and Research on Influenza		Queensland Health Forensic and Scientific Services	2002-07-04
EPI_ISL_5054293	B/Brisbane/4/2000	Naomi Komadina (WHO Collaborating Centre for Reference and Research on Influenza / )	WHO Collaborating Centre for Reference and Research on Influenza	Komadina, N.	Queensland Health Forensic and Scientific Services	2000-08-11
EPI_ISL_68564	B/Brisbane/4/99			Komadina,N.		1999-05-15
EPI_ISL_6314610	B/Brisbane/41/2002	Naomi Komadina (WHO Collaborating Centre for Reference and Research on Influenza / )	WHO Collaborating Centre for Reference and Research on Influenza		Queensland Health Forensic and Scientific Services	2002-07-13
EPI_ISL_6314611	B/Brisbane/44/2002	Naomi Komadina (WHO Collaborating Centre for Reference and Research on Influenza / )	WHO Collaborating Centre for Reference and Research on Influenza		Queensland Health Forensic and Scientific Services	2002-07-09
EPI_ISL_5632666	B/Brisbane/5/2001	Naomi Komadina (WHO Collaborating Centre for Reference and Research on Influenza / )	WHO Collaborating Centre for Reference and Research on Influenza	Iannello P, Komadina N	Queensland Health Forensic and Scientific Services	2001-07-23
EPI_ISL_12001	B/Brisbane/5/99					1999-07-07
EPI_ISL_3663466	B/Brisbane/6/1999	Naomi Komadina (WHO Collaborating Centre for Reference and Research on Influenza / )	WHO Collaborating Centre for Reference and Research on Influenza	Komadina, N	Queensland Health Forensic and Scientific Services	1999-07-06
EPI_ISL_5522601	B/Brisbane/8/2001	Naomi Komadina (WHO Collaborating Centre for Reference and Research on Influenza / )	WHO Collaborating Centre for Reference and Research on Influenza	Iannello P, Komadina N	Queensland Health Forensic and Scientific Services	2001-08-08
EPI_ISL_5522602	B/Brisbane/9/2001	Naomi Komadina (WHO Collaborating Centre for Reference and Research on Influenza / )	WHO Collaborating Centre for Reference and Research on Influenza	Iannello P, Komadina N	Queensland Health Forensic and Scientific Services	2001-08-20
EPI_ISL_6594	B/Bucharest/311/1998					1998
EPI_ISL_21356	B/Bucharest/626/2001	Catherine Smith (Centers for Disease Control and Prevention / Influenza Division)	Centers for Disease Control and Prevention			2001-03-06
EPI_ISL_21357	B/Bucharest/746/2001	Catherine Smith (Centers for Disease Control and Prevention / Influenza Division)	Centers for Disease Control and Prevention			2001-03-14
EPI_ISL_2832	B/Bucharest/795/03					2003
EPI_ISL_2401	B/Buenos Aires/161/00					2000
EPI_ISL_2394	B/Buenos Aires/9/95					1995
EPI_ISL_2395	B/Buenos Aires/SW16/97					1997
EPI_ISL_2399	B/Buenos Aires/VL518/99					1999
EPI_ISL_6620	B/California/01/1995					1995
EPI_ISL_6828	B/California/02/1994					1994-12-13
EPI_ISL_7111	B/California/02/1995					1995-02-16
EPI_ISL_5903	B/California/1/2000					2000-01-21
EPI_ISL_5926	B/California/10/2000					2000-12-28
EPI_ISL_5932	B/California/11/2001					2001-03-01
EPI_ISL_5958	B/California/2/2002					2002-02-13
EPI_ISL_5980	B/California/2/2003					2003-10-18
EPI_ISL_1062	B/California/2/94					1994
EPI_ISL_1032	B/California/2/95					1995
EPI_ISL_5905	B/California/3/2000					2000-02-27
EPI_ISL_991	B/California/5/92					1992
EPI_ISL_5913	B/California/6/2000					2000-11-20
EPI_ISL_6588	B/Canada/16188/2000					2000-11-23
EPI_ISL_14930	B/Canada/3/85					1985
EPI_ISL_2325	B/Canada/464/2002					2002
EPI_ISL_22480	B/Canada/502/2000	Catherine Smith (Centers for Disease Control and Prevention / Influenza Division)	Centers for Disease Control and Prevention			2000-03-23
EPI_ISL_21367	B/Canada/563/2001	Catherine Smith (Centers for Disease Control and Prevention / Influenza Division)	Centers for Disease Control and Prevention			2001-03-20
EPI_ISL_1034	B/Canada/9988/94					1994
EPI_ISL_12012	B/Canberra/5/97					1997
EPI_ISL_21370	B/Castro/6880/2000	Catherine Smith (Centers for Disease Control and Prevention / Influenza Division)	Centers for Disease Control and Prevention			2000-07-12
EPI_ISL_2402	B/Chaco/366/00					2000
EPI_ISL_2403	B/Chaco/R113/00					2000
EPI_ISL_21372	B/Chile/3162/2002	Catherine Smith (Centers for Disease Control and Prevention / Influenza Division)	Centers for Disease Control and Prevention			2002-03-14
EPI_ISL_21373	B/Chile/5068/2001	Catherine Smith (Centers for Disease Control and Prevention / Influenza Division)	Centers for Disease Control and Prevention			2001-05-03
EPI_ISL_5054294	B/Christchurch/1/2000	Naomi Komadina (WHO Collaborating Centre for Reference and Research on Influenza / )	WHO Collaborating Centre for Reference and Research on Influenza	Komadina, N.	Canterbury Health Services	2000-06-28
EPI_ISL_6314613	B/Christchurch/136/2002	Naomi Komadina (WHO Collaborating Centre for Reference and Research on Influenza / )	WHO Collaborating Centre for Reference and Research on Influenza		Canterbury Health Services	2002-09-04
EPI_ISL_5522603	B/Christchurch/141/2001	Naomi Komadina (WHO Collaborating Centre for Reference and Research on Influenza / )	WHO Collaborating Centre for Reference and Research on Influenza	Iannello P, Komadina N	Canterbury Health Services	2001-08-10
EPI_ISL_5522605	B/Christchurch/168/2001	Naomi Komadina (WHO Collaborating Centre for Reference and Research on Influenza / )	WHO Collaborating Centre for Reference and Research on Influenza	Iannello P, Komadina N	Canterbury Health Services	2001-08-19
EPI_ISL_5054295	B/Christchurch/2/2000	Naomi Komadina (WHO Collaborating Centre for Reference and Research on Influenza / )	WHO Collaborating Centre for Reference and Research on Influenza	Komadina, N.	Canterbury Health Services	2000-07-07
EPI_ISL_12004	B/Christchurch/270/99					1999-07-20
EPI_ISL_12007	B/Christchurch/6/99					1999
EPI_ISL_5522606	B/Christchurch/77/2001	Naomi Komadina (WHO Collaborating Centre for Reference and Research on Influenza / )	WHO Collaborating Centre for Reference and Research on Influenza	Iannello P, Komadina N	Canterbury Health Services	2001-07-16
EPI_ISL_5054296	B/Christchurch/8/2000	Naomi Komadina (WHO Collaborating Centre for Reference and Research on Influenza / )	WHO Collaborating Centre for Reference and Research on Influenza	Komadina, N.	Canterbury Health Services	2000-08-30
EPI_ISL_6314614	B/Christchurch/88/2002	Naomi Komadina (WHO Collaborating Centre for Reference and Research on Influenza / )	WHO Collaborating Centre for Reference and Research on Influenza		Canterbury Health Services	2002-08-12
EPI_ISL_21390	B/Colombia/3438/2002	Catherine Smith (Centers for Disease Control and Prevention / Influenza Division)	Centers for Disease Control and Prevention			2002-04-24
EPI_ISL_6621	B/Connecticut/02/1995					1995-01-05
EPI_ISL_6616	B/Connecticut/07/1993					1993-01-26
EPI_ISL_983	B/Connecticut/7/93					1993
EPI_ISL_6821	B/Cordoba/2979/1991					1991-06-13
EPI_ISL_21392	B/Costa Rica/15/2001	Catherine Smith (Centers for Disease Control and Prevention / Influenza Division)	Centers for Disease Control and Prevention			2001-07-04
EPI_ISL_21395	B/Craiova/549/2001	Catherine Smith (Centers for Disease Control and Prevention / Influenza Division)	Centers for Disease Control and Prevention			2001-02-25
EPI_ISL_14627	B/Czechoslovakia/16/89					1989
EPI_ISL_21053	B/Czechoslovakia/69/1990					1990
EPI_ISL_100293	B/Dakar/116/99	Vicki Gregory (National Institute for Medical Research)	National Institute for Medical Research		Institut Pasteur de Dakar	1999-11-10
EPI_ISL_100315	B/Dakar/17/97	Vicki Gregory (National Institute for Medical Research)	National Institute for Medical Research		Institut Pasteur de Dakar	1997-09-11
EPI_ISL_100314	B/Dakar/2/97	Vicki Gregory (National Institute for Medical Research)	National Institute for Medical Research		Institut Pasteur de Dakar	1997-03-03
EPI_ISL_100296	B/Dakar/28/2002	Vicki Gregory (National Institute for Medical Research)	National Institute for Medical Research		Institut Pasteur de Dakar	2002-08-27
EPI_ISL_100297	B/Dakar/31/2002	Vicki Gregory (National Institute for Medical Research)	National Institute for Medical Research		Institut Pasteur de Dakar	2002-09-11
EPI_ISL_100294	B/Dakar/33/99	Vicki Gregory (National Institute for Medical Research)	National Institute for Medical Research		Institut Pasteur de Dakar	1999-06-15
EPI_ISL_100295	B/Dakar/90/99	Vicki Gregory (National Institute for Medical Research)	National Institute for Medical Research		Institut Pasteur de Dakar	1999-07-30
EPI_ISL_5632667	B/Darwin/1/2001	Naomi Komadina (WHO Collaborating Centre for Reference and Research on Influenza / )	WHO Collaborating Centre for Reference and Research on Influenza	Iannello P, Komadina N	Influenza Surveillance Centre for Disease Control	2001-10-01
EPI_ISL_6314615	B/Darwin/1/2002	Naomi Komadina (WHO Collaborating Centre for Reference and Research on Influenza / )	WHO Collaborating Centre for Reference and Research on Influenza		Royal Darwin Hospital	2002-01-02
EPI_ISL_5632668	B/Dunedin/3/2001	Naomi Komadina (WHO Collaborating Centre for Reference and Research on Influenza / )	WHO Collaborating Centre for Reference and Research on Influenza	Iannello P, Komadina N	Institute of Environmental Science and Research (ESR)	2001-07-27
EPI_ISL_3361	B/Durban/39/98					1998
EPI_ISL_3337	B/Durban/43/98					1998
EPI_ISL_3338	B/Durban/44/98					1998
EPI_ISL_3339	B/Durban/52/98					1998
EPI_ISL_3340	B/Durban/55/98					1998
EPI_ISL_3341	B/Durban/56/98					1998
EPI_ISL_21402	B/Egypt/469/2000	Catherine Smith (Centers for Disease Control and Prevention / Influenza Division)	Centers for Disease Control and Prevention			2000-04-01
EPI_ISL_100306	B/Egypt/87/2001	Vicki Gregory (National Institute for Medical Research)	National Institute for Medical Research		VACSERA	2001-01-01
EPI_ISL_21404	B/Egypt/904582/2003	Catherine Smith (Centers for Disease Control and Prevention / Influenza Division)	Centers for Disease Control and Prevention			2003-04-30
EPI_ISL_21405	B/Egypt/907137/2000	Catherine Smith (Centers for Disease Control and Prevention / Influenza Division)	Centers for Disease Control and Prevention			2000-10-12
EPI_ISL_21407	B/Egypt/923229/2003	Catherine Smith (Centers for Disease Control and Prevention / Influenza Division)	Centers for Disease Control and Prevention			2003-01-14
EPI_ISL_8479	B/EspiritoSanto/55/01					2001
EPI_ISL_8478	B/EspiritoSanto/79/99					1999
EPI_ISL_100313	B/Fatick/27/97	Vicki Gregory (National Institute for Medical Research)	National Institute for Medical Research		Institut Pasteur de Dakar	1997-10-13
EPI_ISL_100298	B/Fatick/37/2002	Vicki Gregory (National Institute for Medical Research)	National Institute for Medical Research		Institut Pasteur de Dakar	2002-09-29
EPI_ISL_14550	B/Finland/145/90 (B/Victoria/2/87					1990
EPI_ISL_14551	B/Finland/147/90 (B/Victoria/2/87					1990
EPI_ISL_14552	B/Finland/149/90 (B/Victoria/2/87					1990
EPI_ISL_14549	B/Finland/150/90 (B/Victoria/2/87					1990
EPI_ISL_14548	B/Finland/151/90 (B/Victoria/2/87					1990
EPI_ISL_4576	B/Finland/154/2002					2002
EPI_ISL_4556	B/Finland/159/2002					2002
EPI_ISL_4557	B/Finland/160/2002					2002
EPI_ISL_4558	B/Finland/161/2002					2002
EPI_ISL_4559	B/Finland/162/2002					2002
EPI_ISL_14628	B/Finland/162/91					1991
EPI_ISL_4544	B/Finland/164/2003					2003
EPI_ISL_14629	B/Finland/172/91					1991
EPI_ISL_4560	B/Finland/173/2003					2003
EPI_ISL_4561	B/Finland/176/2003					2003
EPI_ISL_14630	B/Finland/184/91					1991
EPI_ISL_4562	B/Finland/188/2003					2003
EPI_ISL_4545	B/Finland/190/2003					2003
EPI_ISL_4546	B/Finland/191/2003					2003
EPI_ISL_4563	B/Finland/192/2003					2003
EPI_ISL_4547	B/Finland/193/2003					2003
EPI_ISL_4564	B/Finland/199/2003					2003
EPI_ISL_4577	B/Finland/202/2003					2003
EPI_ISL_4548	B/Finland/203/2003					2003
EPI_ISL_4549	B/Finland/204/2003					2003
EPI_ISL_4565	B/Finland/205/2003					2003
EPI_ISL_4566	B/Finland/206/2003					2003
EPI_ISL_4550	B/Finland/220/2003					2003
EPI_ISL_4551	B/Finland/223/2003					2003
EPI_ISL_4578	B/Finland/225/2003					2003
EPI_ISL_4552	B/Finland/227/2003					2003
EPI_ISL_4553	B/Finland/231/2003					2003
EPI_ISL_4554	B/Finland/235/2003					2003
EPI_ISL_4567	B/Finland/239/2003					2003
EPI_ISL_14553	B/Finland/24/85 (B/Victoria/2/87					1985
EPI_ISL_4555	B/Finland/244/2003					2003
EPI_ISL_4568	B/Finland/245/2003					2003
EPI_ISL_4569	B/Finland/254/2003					2003
EPI_ISL_14631	B/Finland/254/93					1993
EPI_ISL_4570	B/Finland/255/2003					2003
EPI_ISL_14632	B/Finland/260/93					1993
EPI_ISL_14633	B/Finland/268/93					1993
EPI_ISL_4571	B/Finland/270/2003					2003
EPI_ISL_4572	B/Finland/275/2003					2003
EPI_ISL_14554	B/Finland/56/88 (B/Victoria/2/87					1988
EPI_ISL_4573	B/Finland/767/2000					2000
EPI_ISL_4575	B/Finland/84/2002					2002
EPI_ISL_4574	B/Finland/886/2001					2001
EPI_ISL_3621	B/Finland/WV4/2002					2002
EPI_ISL_3626	B/Finland/WV5/2002					2002
EPI_ISL_6580	B/Florida/02/1998					1998-11-11
EPI_ISL_5906	B/Florida/1/2000					2000-03-14
EPI_ISL_985	B/Florida/1/96					1996
EPI_ISL_70035	B/GA/86			Yamashita,M.; Krystal,M.; Fitch,W.M.; Palese,P.		1986
EPI_ISL_2828	B/Geneva/5079/03					2003
EPI_ISL_3363	B/Genoa/11/02					2002
EPI_ISL_3384	B/Genoa/21/02					2002
EPI_ISL_3382	B/Genoa/33/02					2002
EPI_ISL_3364	B/Genoa/41/02					2002
EPI_ISL_3385	B/Genoa/52/02					2002
EPI_ISL_3381	B/Genoa/56/02					2002
EPI_ISL_2853	B/Genova/1603/03					2003
EPI_ISL_2854	B/Genova/2/02					2002
EPI_ISL_2855	B/Genova/20/02					2002
EPI_ISL_2856	B/Genova/2059/03					2003
EPI_ISL_2857	B/Genova/26/02					2002
EPI_ISL_2872	B/Genova/30/02					2002
EPI_ISL_2882	B/Genova/55/02					2002
EPI_ISL_6581	B/Georgia/02/1998					1998-11-28
EPI_ISL_6598	B/Georgia/04/1998					1998
EPI_ISL_5910	B/Georgia/1/2000					2000-05-02
EPI_ISL_3692575	B/Georgia/2/1998	Naomi Komadina (WHO Collaborating Centre for Reference and Research on Influenza / )	WHO Collaborating Centre for Reference and Research on Influenza	Komadina, N	WHO Collaborating Centre for Reference and Research on Influenza	1998
EPI_ISL_3663469	B/Georgia/4/1998	Naomi Komadina (WHO Collaborating Centre for Reference and Research on Influenza / )	WHO Collaborating Centre for Reference and Research on Influenza	Komadina, N	WHO Collaborating Centre for Reference and Research on Influenza	1998
EPI_ISL_21426	B/Germany/815/2003	Catherine Smith (Centers for Disease Control and Prevention / Influenza Division)	Centers for Disease Control and Prevention			2003-01-27
EPI_ISL_14634	B/Hannover/2/90					1990
EPI_ISL_5979	B/Hawaii/1/2003					2003-06-11
EPI_ISL_989	B/Hawaii/1/92					1992
EPI_ISL_20973	B/Hawaii/10/2001					2001-05-09
EPI_ISL_5944	B/Hawaii/17/2001					2001-06-06
EPI_ISL_68450	B/Hawaii/2/2000			Balish,A.; Deyde,V.; Shaw,M.; Shu,B.; Smith,C.; Smith,E.; Xu,X.		2000-12-17
EPI_ISL_5978	B/Hawaii/2/2003					2003-06-03
EPI_ISL_2329	B/Hawaii/26/2001					2001
EPI_ISL_2330	B/Hawaii/35/2001					2001
EPI_ISL_2331	B/Hawaii/36/2001					2001
EPI_ISL_2332	B/Hawaii/37/2001					2001
EPI_ISL_2333	B/Hawaii/38/2001					2001
EPI_ISL_5947	B/Hawaii/43/2001					2001-11-23
EPI_ISL_5948	B/Hawaii/44/2001					2001-11-16
EPI_ISL_2334	B/Hawaii/9/2001					2001
EPI_ISL_340227	B/Hessen/1/2002	Alla Heider (Robert Koch Institute Nationales Referenzzentrum für Influenza / FG 17: Influenza und weitere Viren des Respirationstraktes)	Robert Koch Institute Nationales Referenzzentrum für Influenza	Heider, A.; Wedde, M.; Schweiger, B.		2002-01-16
EPI_ISL_340228	B/Hessen/28/2002	Alla Heider (Robert Koch Institute Nationales Referenzzentrum für Influenza / FG 17: Influenza und weitere Viren des Respirationstraktes)	Robert Koch Institute Nationales Referenzzentrum für Influenza	Heider, A.; Wedde, M.; Schweiger, B.		2002-03-12
EPI_ISL_341471	B/Hessen/6/2003	Alla Heider (Robert Koch Institute Nationales Referenzzentrum für Influenza / FG 17: Influenza und weitere Viren des Respirationstraktes)	Robert Koch Institute Nationales Referenzzentrum für Influenza	Heider, A.; Wedde, M.; Schweiger, B.		2003-03-07
EPI_ISL_341472	B/Hessen/8/2003	Alla Heider (Robert Koch Institute Nationales Referenzzentrum für Influenza / FG 17: Influenza und weitere Viren des Respirationstraktes)	Robert Koch Institute Nationales Referenzzentrum für Influenza	Heider, A.; Wedde, M.; Schweiger, B.		2003-03-17
EPI_ISL_6314671	B/Hong Kong/1345/2002	Naomi Komadina (WHO Collaborating Centre for Reference and Research on Influenza / )	WHO Collaborating Centre for Reference and Research on Influenza		Centers for Disease Control and Prevention	2002
EPI_ISL_6314672	B/Hong Kong/1351/2002	Naomi Komadina (WHO Collaborating Centre for Reference and Research on Influenza / )	WHO Collaborating Centre for Reference and Research on Influenza		Centers for Disease Control and Prevention	2002
EPI_ISL_1221	B/Houston/1/91					1991
EPI_ISL_1223	B/Houston/2/93					1993
EPI_ISL_3865	B/Houston/2/96					1996
EPI_ISL_6544	B/Houston/B15/1999					1999-02-12
EPI_ISL_6536	B/Houston/B56/1997					1997-01-27
EPI_ISL_6803	B/Houston/B57/1997					1997-02-10
EPI_ISL_6804	B/Houston/B58/1997					1997-02-10
EPI_ISL_6805	B/Houston/B59/1997					1997-02-10
EPI_ISL_6806	B/Houston/B60/1997					1997-02-25
EPI_ISL_6537	B/Houston/B61/1997					1997-02-25
EPI_ISL_6538	B/Houston/B63/1997					1997-03-05
EPI_ISL_6532	B/Houston/B65/1998					1998-05-04
EPI_ISL_6545	B/Houston/B66/2000					2000-03-10
EPI_ISL_6546	B/Houston/B67/2000					2000-03-22
EPI_ISL_6547	B/Houston/B68/2000					2000-04-16
EPI_ISL_6551	B/Houston/B69/2002					2002-03-21
EPI_ISL_6552	B/Houston/B70/2002					2002-03-22
EPI_ISL_6553	B/Houston/B71/2002					2002-02-23
EPI_ISL_6554	B/Houston/B74/2002					2002-03-18
EPI_ISL_6555	B/Houston/B75/2002					2002-03-20
EPI_ISL_6556	B/Houston/B77/2002					2002-03-21
EPI_ISL_6564	B/Houston/B79/2003					2003
EPI_ISL_6565	B/Houston/B81/2003					2003-01-16
EPI_ISL_6566	B/Houston/B84/2003					2003-01-15
EPI_ISL_6567	B/Houston/B86/2003					2003-01-21
EPI_ISL_6568	B/Houston/B87/2003					2003-01-19
EPI_ISL_6569	B/Houston/B88/2003					2003-01-17
EPI_ISL_1012	B/Illinois/1/95					1995
EPI_ISL_5936	B/Illinois/3/2001					2001-02-28
EPI_ISL_6830	B/Indiana/01/1995					1995
EPI_ISL_1014	B/Indiana/1/95					1995
EPI_ISL_6814	B/Iowa/03/2002					2002-03-19
EPI_ISL_5940	B/Iowa/1/2001					2001-04-21
EPI_ISL_21525	B/Jinlin/20/2003 x B/Lee/1940 NYMC BX-5A	Catherine Smith (Centers for Disease Control and Prevention / Influenza Division)	Centers for Disease Control and Prevention			2003
EPI_ISL_6602	B/Johannesburg/05/1999					1999
EPI_ISL_6829	B/Johannesburg/06/1994					1994
EPI_ISL_3342	B/Johannesburg/1/99					1999
EPI_ISL_3353	B/Johannesburg/116/01					2001
EPI_ISL_3354	B/Johannesburg/119/01					2001
EPI_ISL_3355	B/Johannesburg/123/01					2001
EPI_ISL_3663470	B/Johannesburg/16/1999	Naomi Komadina (WHO Collaborating Centre for Reference and Research on Influenza / )	WHO Collaborating Centre for Reference and Research on Influenza	Komadina, N	National Institute for Communicable Disease	1999
EPI_ISL_3356	B/Johannesburg/163/99					1999
EPI_ISL_3357	B/Johannesburg/187/99					1999
EPI_ISL_3663471	B/Johannesburg/188/1999	Naomi Komadina (WHO Collaborating Centre for Reference and Research on Influenza / )	WHO Collaborating Centre for Reference and Research on Influenza	Komadina, N	National Institute for Communicable Disease	1999
EPI_ISL_3358	B/Johannesburg/189/99					1999
EPI_ISL_3343	B/Johannesburg/2/99					1999
EPI_ISL_100299	B/Johannesburg/27/97	Vicki Gregory (National Institute for Medical Research)	National Institute for Medical Research		National Institute for Communicable Disease	1997-07-07
EPI_ISL_3137	B/Johannesburg/33/01					2001
EPI_ISL_3345	B/Johannesburg/34/01					2001
EPI_ISL_3346	B/Johannesburg/35/01					2001
EPI_ISL_3347	B/Johannesburg/36/01					2001
EPI_ISL_3348	B/Johannesburg/41/99					1999
EPI_ISL_5054298	B/Johannesburg/45/1999	Naomi Komadina (WHO Collaborating Centre for Reference and Research on Influenza / )	WHO Collaborating Centre for Reference and Research on Influenza	Komadina, N.	National Institute for Communicable Disease	1999-06-04
EPI_ISL_3344	B/Johannesburg/5/99					1999
EPI_ISL_100300	B/Johannesburg/60/98	Vicki Gregory (National Institute for Medical Research)	National Institute for Medical Research		National Institute for Communicable Disease	1998-07-01
EPI_ISL_6812	B/Johannesburg/69/2001					2001-06-12
EPI_ISL_3492452	B/Johannesburg/73/1998	Naomi Komadina (WHO Collaborating Centre for Reference and Research on Influenza / )	WHO Collaborating Centre for Reference and Research on Influenza	Komadina, N	National Institute for Communicable Disease	1998
EPI_ISL_5632672	B/Johannesburg/77/2001	Naomi Komadina (WHO Collaborating Centre for Reference and Research on Influenza / )	WHO Collaborating Centre for Reference and Research on Influenza	Iannello P, Komadina N	National Institute for Communicable Disease	2001-06-12
EPI_ISL_100311	B/Johannesburg/79/96	Vicki Gregory (National Institute for Medical Research)	National Institute for Medical Research		National Institute for Communicable Disease	1996
EPI_ISL_6314616	B/Johannesburg/8/2002	Naomi Komadina (WHO Collaborating Centre for Reference and Research on Influenza / )	WHO Collaborating Centre for Reference and Research on Influenza		National Institute for Communicable Disease	2002-07-26
EPI_ISL_11991	B/Johannesburg/8/99					1999
EPI_ISL_100309	B/Johannesburg/84/98	Vicki Gregory (National Institute for Medical Research)	National Institute for Medical Research		National Institute for Communicable Disease	1998-07-01
EPI_ISL_3663472	B/Johannesburg/94/1999	Naomi Komadina (WHO Collaborating Centre for Reference and Research on Influenza / )	WHO Collaborating Centre for Reference and Research on Influenza	Komadina, N	National Institute for Communicable Disease	1999-06-24
EPI_ISL_3663473	B/Johannesburg/95/1999	Naomi Komadina (WHO Collaborating Centre for Reference and Research on Influenza / )	WHO Collaborating Centre for Reference and Research on Influenza	Komadina, N	National Institute for Communicable Disease	1999-06-24
EPI_ISL_3351	B/Johannesburg/96/01					2001
EPI_ISL_3101	B/Kansas/22992/99					1999
EPI_ISL_14635	B/Khazkov/224/91					1991
EPI_ISL_2873	B/Lazio/1/02					2002
EPI_ISL_14637	B/Leningrad/129/91					1991
EPI_ISL_14638	B/Leningrad/148/91					1991
EPI_ISL_21541	B/Lipetsk/17/2003	Catherine Smith (Centers for Disease Control and Prevention / Influenza Division)	Centers for Disease Control and Prevention			2003-03-18
EPI_ISL_14042	B/Lisboa/1/1996					1996
EPI_ISL_14053	B/Lisboa/1/1999					1999
EPI_ISL_14055	B/Lisboa/1/2000					2000
EPI_ISL_14073	B/Lisboa/1/2002					2002
EPI_ISL_14035	B/Lisboa/10/1994					1994
EPI_ISL_14059	B/Lisboa/10/2001					2001
EPI_ISL_14071	B/Lisboa/11/2002					2002
EPI_ISL_14072	B/Lisboa/12/2002					2002
EPI_ISL_14074	B/Lisboa/13/2003					2003
EPI_ISL_14049	B/Lisboa/14/1997					1997
EPI_ISL_14075	B/Lisboa/14/2003					2003
EPI_ISL_14076	B/Lisboa/15/2003					2003
EPI_ISL_14036	B/Lisboa/16/1995					1995
EPI_ISL_14060	B/Lisboa/16/2001					2001
EPI_ISL_14077	B/Lisboa/16/2003					2003
EPI_ISL_14078	B/Lisboa/17/2003					2003
EPI_ISL_14079	B/Lisboa/18/2003					2003
EPI_ISL_14061	B/Lisboa/19/2001					2001
EPI_ISL_14080	B/Lisboa/19/2003					2003
EPI_ISL_14033	B/Lisboa/2/1994					1994
EPI_ISL_14044	B/Lisboa/2/1997					1997
EPI_ISL_14054	B/Lisboa/2/1999					1999
EPI_ISL_14066	B/Lisboa/2/2002					2002
EPI_ISL_14050	B/Lisboa/20/1997					1997
EPI_ISL_14062	B/Lisboa/20/2001					2001
EPI_ISL_14081	B/Lisboa/20/2003					2003
EPI_ISL_14063	B/Lisboa/21/2001					2001
EPI_ISL_14051	B/Lisboa/22/1997					1997
EPI_ISL_14064	B/Lisboa/22/2001					2001
EPI_ISL_14082	B/Lisboa/22/2003					2003
EPI_ISL_14037	B/Lisboa/23/1995					1995
EPI_ISL_14038	B/Lisboa/24/1995					1995
EPI_ISL_14052	B/Lisboa/24/1997					1997
EPI_ISL_14039	B/Lisboa/25/1995					1995
EPI_ISL_14040	B/Lisboa/26/1995					1995
EPI_ISL_14041	B/Lisboa/27/1995					1995
EPI_ISL_14083	B/Lisboa/29/2003					2003
EPI_ISL_14043	B/Lisboa/3/1996					1996
EPI_ISL_14045	B/Lisboa/3/1997					1997
EPI_ISL_14067	B/Lisboa/3/2002					2002
EPI_ISL_14084	B/Lisboa/30/2003					2003
EPI_ISL_14085	B/Lisboa/32/2003					2003
EPI_ISL_14086	B/Lisboa/33/2003					2003
EPI_ISL_14046	B/Lisboa/4/1997					1997
EPI_ISL_14056	B/Lisboa/4/2000					2000
EPI_ISL_14068	B/Lisboa/4/2002					2002
EPI_ISL_14065	B/Lisboa/47/2001					2001
EPI_ISL_14034	B/Lisboa/5/1994					1994
EPI_ISL_14069	B/Lisboa/6/2002					2002
EPI_ISL_14047	B/Lisboa/7/1997					1997
EPI_ISL_14070	B/Lisboa/7/2002					2002
EPI_ISL_14057	B/Lisboa/8/2001					2001
EPI_ISL_14048	B/Lisboa/9/1997					1997
EPI_ISL_14058	B/Lisboa/9/2001					2001
EPI_ISL_100312	B/Lisbon/3/96	Vicki Gregory (National Institute for Medical Research)	National Institute for Medical Research		Instituto Nacional de Saude (INSA)	1996-12-10
EPI_ISL_14636	B/Lissabon/2/90					1990
EPI_ISL_3880	B/Los Angeles/1/02					2002
EPI_ISL_130	B/Lusaka/270/99					1999
EPI_ISL_131	B/Lusaka/432/99					1999
EPI_ISL_1228	B/Lyon/1271/96					1996
EPI_ISL_5054299	B/Madagascar/50212/1999	Naomi Komadina (WHO Collaborating Centre for Reference and Research on Influenza / )	WHO Collaborating Centre for Reference and Research on Influenza	Komadina, N.	Crick Worldwide Influenza Centre	1999
EPI_ISL_100301	B/Madagascar/50212/99	Vicki Gregory (National Institute for Medical Research)	National Institute for Medical Research		Institut Pasteur de Madagascar	1999-03-30
EPI_ISL_100302	B/Madagascar/65186/2002	Vicki Gregory (National Institute for Medical Research)	National Institute for Medical Research		Institut Pasteur de Madagascar	2002-03-14
EPI_ISL_100318	B/Madagascar/66860/2002	Vicki Gregory (National Institute for Medical Research)	National Institute for Medical Research		Institut Pasteur de Madagascar	2002-11-12
EPI_ISL_3359	B/Maputo/1/99					1999
EPI_ISL_3360	B/Maputo/2/99					1999
EPI_ISL_2397	B/Mar del Plata/595/99					1999
EPI_ISL_2396	B/Mar del Plata/VL373/99					1999
EPI_ISL_2398	B/Mar del Plata/VL385/99					1999
EPI_ISL_3875	B/Maryland/1/01					2001
EPI_ISL_2355	B/Maryland/1/2002					2002
EPI_ISL_5945	B/Maryland/2/2001					2001-09-08
EPI_ISL_5976	B/Maryland/7/2003					2003-02-13
EPI_ISL_5942	B/Massachusetts/4/2001					2001-05-08
EPI_ISL_5977	B/Massachusetts/5/2003					2003-05-17
EPI_ISL_994	B/Massachusetts/6/93					1993
EPI_ISL_100303	B/Mauritius/219/2002	Vicki Gregory (National Institute for Medical Research)	National Institute for Medical Research		Central Health Laboratory	2002-05-06
EPI_ISL_100304	B/Mauritius/281/2001	Vicki Gregory (National Institute for Medical Research)	National Institute for Medical Research		Central Health Laboratory	2001-05-24
EPI_ISL_340229	B/Mecklenburg-Vorpommern/1/2002	Alla Heider (Robert Koch Institute Nationales Referenzzentrum für Influenza / FG 17: Influenza und weitere Viren des Respirationstraktes)	Robert Koch Institute Nationales Referenzzentrum für Influenza	Heider, A.; Wedde, M.; Schweiger, B.		2002-02-18
EPI_ISL_341473	B/Mecklenburg-Vorpommern/1/2003	Alla Heider (Robert Koch Institute Nationales Referenzzentrum für Influenza / FG 17: Influenza und weitere Viren des Respirationstraktes)	Robert Koch Institute Nationales Referenzzentrum für Influenza	Heider, A.; Wedde, M.; Schweiger, B.		2003-04-09
EPI_ISL_340230	B/Mecklenburg-Vorpommern/14/2002	Alla Heider (Robert Koch Institute Nationales Referenzzentrum für Influenza / FG 17: Influenza und weitere Viren des Respirationstraktes)	Robert Koch Institute Nationales Referenzzentrum für Influenza	Heider, A.; Wedde, M.; Schweiger, B.		2002-03-19
EPI_ISL_3876	B/Memphis/1/01					2001
EPI_ISL_1218	B/Memphis/10/97					1997
EPI_ISL_1219	B/Memphis/12/97					1997
EPI_ISL_3882	B/Memphis/13/03					2003
EPI_ISL_1216	B/Memphis/18/95					1995
EPI_ISL_133767	B/Memphis/20/1996	Rebecca Garten Kondor (Centers for Disease Control and Prevention / Influenza Division)	Centers for Disease Control and Prevention		Centers for Disease Control and Prevention	1996
EPI_ISL_3866	B/Memphis/21/96					1996
EPI_ISL_3877	B/Memphis/3/01					2001
EPI_ISL_1215	B/Memphis/3/93					1993
EPI_ISL_1224	B/Memphis/4/93					1993
EPI_ISL_1225	B/Memphis/5/93					1993
EPI_ISL_14733	B/Memphis/6/86					1986
EPI_ISL_3881	B/Memphis/7/03					2003
EPI_ISL_3874	B/Memphis/8/99					1999
EPI_ISL_21545	B/Mexico/115/2003	Catherine Smith (Centers for Disease Control and Prevention / Influenza Division)	Centers for Disease Control and Prevention			2003-01-28
EPI_ISL_992	B/Mexico/3288/94					1994
EPI_ISL_21548	B/Mexico/418/2001	Catherine Smith (Centers for Disease Control and Prevention / Influenza Division)	Centers for Disease Control and Prevention			2001-08-27
EPI_ISL_21550	B/Mexico/84/2000	Catherine Smith (Centers for Disease Control and Prevention / Influenza Division)	Centers for Disease Control and Prevention			2000-03-10
EPI_ISL_3108	B/Michigan/22572/99					1999
EPI_ISL_3104	B/Michigan/22587/99					1999
EPI_ISL_3105	B/Michigan/22631/99					1999
EPI_ISL_3096	B/Michigan/22659/99					1999
EPI_ISL_3097	B/Michigan/22687/99					1999
EPI_ISL_3098	B/Michigan/22691/99					1999
EPI_ISL_3099	B/Michigan/22721/99					1999
EPI_ISL_3100	B/Michigan/22723/99					1999
EPI_ISL_2858	B/Milano/1/01					2001
EPI_ISL_2859	B/Milano/5/02					2002
EPI_ISL_2874	B/Milano/6/02					2002
EPI_ISL_2860	B/Milano/7/02					2002
EPI_ISL_5902	B/Minnesota/1/1985					1985
EPI_ISL_5949	B/Minnesota/14/2001					2001-11-17
EPI_ISL_5933	B/Minnesota/2/2001					2001-02-24
EPI_ISL_14639	B/Minsk/318/90					1990
EPI_ISL_5918	B/Mississippi/1/2001					2001-01-25
EPI_ISL_5927	B/Mississippi/3/2001					2001-01-08
EPI_ISL_5968	B/Mississippi/4/2003					2003-01-29
EPI_ISL_5961	B/Missouri/11/2003					2003-01-07
EPI_ISL_5981	B/Missouri/20/2003					2003
EPI_ISL_5972	B/Montana/1/2003					2003-03-10
EPI_ISL_100316	B/Morocco/61/97	Vicki Gregory (National Institute for Medical Research)	National Institute for Medical Research		Institut National d'Hygiène	1997
EPI_ISL_21552	B/Moscow/09/2001	Catherine Smith (Centers for Disease Control and Prevention / Influenza Division)	Centers for Disease Control and Prevention			2001-04-04
EPI_ISL_21553	B/Moscow/16/2002	Catherine Smith (Centers for Disease Control and Prevention / Influenza Division)	Centers for Disease Control and Prevention			2002-02-22
EPI_ISL_21554	B/Moscow/2/2000	Catherine Smith (Centers for Disease Control and Prevention / Influenza Division)	Centers for Disease Control and Prevention			2000-04-09
EPI_ISL_14821	B/Moscow/2/90					1990
EPI_ISL_2825	B/Moscow/3/03					2003
EPI_ISL_1226	B/Nashville/107/93					1993
EPI_ISL_1227	B/Nashville/3/96					1996
EPI_ISL_3858	B/Nashville/45/91					1991
EPI_ISL_1222	B/Nashville/48/91					1991
EPI_ISL_1220	B/Nashville/6/89					1989
EPI_ISL_3878	B/Nebraska/1/01					2001
EPI_ISL_1039	B/Nebraska/1/95					1995
EPI_ISL_3879	B/Nebraska/2/01					2001
EPI_ISL_5937	B/Nebraska/4/2001					2001-01-29
EPI_ISL_5984	B/Nebraska/5/2003					2003
EPI_ISL_14640	B/Netherland/2781/90					1990
EPI_ISL_14641	B/Netherland/6357/90					1990
EPI_ISL_14642	B/Netherland/800/90					1990
EPI_ISL_14643	B/Netherland/801/90					1990
EPI_ISL_19359621	B/Netherlands/1/1998	Mark Pronk (Erasmus Medical Center / Department of Virology)	Erasmus Medical Center		Erasmus Medical Center	1998-01-01
EPI_ISL_19359622	B/Netherlands/1/2003	Mark Pronk (Erasmus Medical Center / Department of Virology)	Erasmus Medical Center		Erasmus Medical Center	2003-01-01
EPI_ISL_1464	B/Netherlands/1/97					1997
EPI_ISL_13660167	B/Netherlands/10/1992	Pascal Lexmond (Erasmus Medical Center / Department of Virology)	Erasmus Medical Center		Erasmus Medical Center	1992-12-31
EPI_ISL_13660173	B/Netherlands/10/1995	Pascal Lexmond (Erasmus Medical Center / Department of Virology)	Erasmus Medical Center		Erasmus Medical Center	1995-12-31
EPI_ISL_13660153	B/Netherlands/1000/1985	Pascal Lexmond (Erasmus Medical Center / Department of Virology)	Erasmus Medical Center		Erasmus Medical Center	1985-12-31
EPI_ISL_13660160	B/Netherlands/1000/1989	Pascal Lexmond (Erasmus Medical Center / Department of Virology)	Erasmus Medical Center		Erasmus Medical Center	1989-12-31
EPI_ISL_13660161	B/Netherlands/1000/1990	Pascal Lexmond (Erasmus Medical Center / Department of Virology)	Erasmus Medical Center		Erasmus Medical Center	1990-12-31
EPI_ISL_13660162	B/Netherlands/1001/1990	Pascal Lexmond (Erasmus Medical Center / Department of Virology)	Erasmus Medical Center		Erasmus Medical Center	1990-12-31
EPI_ISL_19359625	B/Netherlands/108/2001	Mark Pronk (Erasmus Medical Center / Department of Virology)	Erasmus Medical Center		Erasmus Medical Center	2001-01-01
EPI_ISL_13660179	B/Netherlands/129/1997	Pascal Lexmond (Erasmus Medical Center / Department of Virology)	Erasmus Medical Center		Erasmus Medical Center	1997-12-31
EPI_ISL_1470	B/Netherlands/13/94					1994
EPI_ISL_19359630	B/Netherlands/138/2003	Mark Pronk (Erasmus Medical Center / Department of Virology)	Erasmus Medical Center		Erasmus Medical Center	2003-01-01
EPI_ISL_19359632	B/Netherlands/151/2001	Mark Pronk (Erasmus Medical Center / Department of Virology)	Erasmus Medical Center		Erasmus Medical Center	2001-01-01
EPI_ISL_13660168	B/Netherlands/18/1993	Pascal Lexmond (Erasmus Medical Center / Department of Virology)	Erasmus Medical Center		Erasmus Medical Center	1993-12-31
EPI_ISL_1466	B/Netherlands/2/95					1995
EPI_ISL_13660183	B/Netherlands/209/1998	Pascal Lexmond (Erasmus Medical Center / Department of Virology)	Erasmus Medical Center		Erasmus Medical Center	1998-12-31
EPI_ISL_13660170	B/Netherlands/25/1993	Pascal Lexmond (Erasmus Medical Center / Department of Virology)	Erasmus Medical Center		Erasmus Medical Center	1993-12-31
EPI_ISL_19359642	B/Netherlands/290/2000	Mark Pronk (Erasmus Medical Center / Department of Virology)	Erasmus Medical Center		Erasmus Medical Center	2000-01-01
EPI_ISL_13660180	B/Netherlands/3/1998	Pascal Lexmond (Erasmus Medical Center / Department of Virology)	Erasmus Medical Center		Erasmus Medical Center	1998-12-31
EPI_ISL_19359643	B/Netherlands/304/2002	Mark Pronk (Erasmus Medical Center / Department of Virology)	Erasmus Medical Center		Erasmus Medical Center	2002-01-01
EPI_ISL_1469	B/Netherlands/31/95					1995
EPI_ISL_13660172	B/Netherlands/32/1994	Pascal Lexmond (Erasmus Medical Center / Department of Virology)	Erasmus Medical Center		Erasmus Medical Center	1994-12-31
EPI_ISL_1468	B/Netherlands/32/94					1994
EPI_ISL_19359645	B/Netherlands/347/1998	Mark Pronk (Erasmus Medical Center / Department of Virology)	Erasmus Medical Center		Erasmus Medical Center	1998-01-01
EPI_ISL_13660154	B/Netherlands/353/1985	Pascal Lexmond (Erasmus Medical Center / Department of Virology)	Erasmus Medical Center		Erasmus Medical Center	1985-12-31
EPI_ISL_13660156	B/Netherlands/369/1986	Pascal Lexmond (Erasmus Medical Center / Department of Virology)	Erasmus Medical Center		Erasmus Medical Center	1986-12-31
EPI_ISL_13660157	B/Netherlands/370/1986	Pascal Lexmond (Erasmus Medical Center / Department of Virology)	Erasmus Medical Center		Erasmus Medical Center	1986-12-31
EPI_ISL_1467	B/Netherlands/384/95					1995
EPI_ISL_13660169	B/Netherlands/4/1992	Pascal Lexmond (Erasmus Medical Center / Department of Virology)	Erasmus Medical Center		Erasmus Medical Center	1992-12-31
EPI_ISL_13660181	B/Netherlands/40/1997	Pascal Lexmond (Erasmus Medical Center / Department of Virology)	Erasmus Medical Center		Erasmus Medical Center	1997-12-31
EPI_ISL_19359651	B/Netherlands/426/1998	Mark Pronk (Erasmus Medical Center / Department of Virology)	Erasmus Medical Center		Erasmus Medical Center	1998-01-01
EPI_ISL_1465	B/Netherlands/429/98					1998
EPI_ISL_1471	B/Netherlands/580/89					1989
EPI_ISL_13660176	B/Netherlands/8/1995	Pascal Lexmond (Erasmus Medical Center / Department of Virology)	Erasmus Medical Center		Erasmus Medical Center	1995-12-31
EPI_ISL_19359660	B/Netherlands/80/2002	Mark Pronk (Erasmus Medical Center / Department of Virology)	Erasmus Medical Center		Erasmus Medical Center	2002-01-01
EPI_ISL_13660165	B/Netherlands/802/1991	Pascal Lexmond (Erasmus Medical Center / Department of Virology)	Erasmus Medical Center		Erasmus Medical Center	1991-12-31
EPI_ISL_13660166	B/Netherlands/808/1991	Pascal Lexmond (Erasmus Medical Center / Department of Virology)	Erasmus Medical Center		Erasmus Medical Center	1991-12-31
EPI_ISL_19359662	B/Netherlands/83/2001	Mark Pronk (Erasmus Medical Center / Department of Virology)	Erasmus Medical Center		Erasmus Medical Center	2001-01-01
EPI_ISL_13660177	B/Netherlands/84/1996	Pascal Lexmond (Erasmus Medical Center / Department of Virology)	Erasmus Medical Center		Erasmus Medical Center	1996-12-31
EPI_ISL_13660178	B/Netherlands/97/1996	Pascal Lexmond (Erasmus Medical Center / Department of Virology)	Erasmus Medical Center		Erasmus Medical Center	1996-12-31
EPI_ISL_19359664	B/Netherlands/98/2001	Mark Pronk (Erasmus Medical Center / Department of Virology)	Erasmus Medical Center		Erasmus Medical Center	2001-01-01
EPI_ISL_5919	B/Nevada/1/2001					2001-01-26
EPI_ISL_5957	B/Nevada/1/2002					2002-02-28
EPI_ISL_5966	B/Nevada/2/2003					2003-03-03
EPI_ISL_6949683	B/New Caledonia/1/2000	Naomi Komadina (WHO Collaborating Centre for Reference and Research on Influenza / )	WHO Collaborating Centre for Reference and Research on Influenza		Institut Pasteur New Caledonia	2000-09-14
EPI_ISL_5632674	B/New Caledonia/1/2001	Naomi Komadina (WHO Collaborating Centre for Reference and Research on Influenza / )	WHO Collaborating Centre for Reference and Research on Influenza	Iannello P, Komadina N	Institut Pasteur New Caledonia	2001-07-11
EPI_ISL_12005	B/New Caledonia/1/99					1999-07-28
EPI_ISL_6314620	B/New Caledonia/11/2002	Naomi Komadina (WHO Collaborating Centre for Reference and Research on Influenza / )	WHO Collaborating Centre for Reference and Research on Influenza		Institut Pasteur New Caledonia	2002-07-11
EPI_ISL_5522607	B/New Caledonia/3/2001	Naomi Komadina (WHO Collaborating Centre for Reference and Research on Influenza / )	WHO Collaborating Centre for Reference and Research on Influenza	Iannello P, Komadina N	Institut Pasteur New Caledonia	2001-07-16
EPI_ISL_5952	B/New Jersey/1/2002					2002-02-10
EPI_ISL_5923	B/New Jersey/3/2001					2001-01-30
EPI_ISL_5935	B/New Jersey/4/2001					2001-03-09
EPI_ISL_5934	B/New Mexico/1/2001					2001-03-05
EPI_ISL_5974	B/New Mexico/9/2003					2003-04-14
EPI_ISL_5922	B/New York/1/2001					2001-01-16
EPI_ISL_2358	B/New York/1/2002					2002
EPI_ISL_5956	B/New York/10/2002					2002
EPI_ISL_5925	B/New York/12/2001					2001-01-20
EPI_ISL_5989	B/New York/18/2003					2003-12-18
EPI_ISL_5915	B/New York/2/2000					2000-12-14
EPI_ISL_5951	B/New York/2/2002					2002-02-04
EPI_ISL_3107	B/New York/20139/99					1999
EPI_ISL_6825	B/New York/24/1993					1993-12-08
EPI_ISL_14803	B/New York/3/90					1990
EPI_ISL_28854	B/New York/347/1999					1999-01-19
EPI_ISL_6822	B/New York/39/1991					1991-03-20
EPI_ISL_6138	B/New York/40/2002					2002-03-21
EPI_ISL_3133	B/New York/47/2001					2001
EPI_ISL_5953	B/New York/7/2002					2002-02-13
EPI_ISL_5921	B/New York/8/2000					2000-12-28
EPI_ISL_5955	B/New York/9/2002					2002
EPI_ISL_1069	B/New_Mexico/1/95					1995
EPI_ISL_1065	B/New_York/1/94					1994
EPI_ISL_981	B/New_York/2/94					1994
EPI_ISL_1003	B/New_York/24/93					1993
EPI_ISL_1004	B/New_York/3/94					1994
EPI_ISL_1000	B/New_York/39/91					1991
EPI_ISL_982	B/New_York/4/94					1994
EPI_ISL_1067	B/New_York/6/94					1994
EPI_ISL_1022	B/New_York/7/96					1996
EPI_ISL_14975	B/NIB/25/88					1988
EPI_ISL_70022	B/NIB/48/90			Robertson,J.S.		1990
EPI_ISL_340239	B/Niedersachsen/11/2002	Alla Heider (Robert Koch Institute Nationales Referenzzentrum für Influenza / FG 17: Influenza und weitere Viren des Respirationstraktes)	Robert Koch Institute Nationales Referenzzentrum für Influenza	Heider, A.; Wedde, M.; Schweiger, B.		2002-01-31
EPI_ISL_340240	B/Niedersachsen/36/2002	Alla Heider (Robert Koch Institute Nationales Referenzzentrum für Influenza / FG 17: Influenza und weitere Viren des Respirationstraktes)	Robert Koch Institute Nationales Referenzzentrum für Influenza	Heider, A.; Wedde, M.; Schweiger, B.		2002-02-18
EPI_ISL_341470	B/Niedersachsen/57/2003	Alla Heider (Robert Koch Institute Nationales Referenzzentrum für Influenza / FG 17: Influenza und weitere Viren des Respirationstraktes)	Robert Koch Institute Nationales Referenzzentrum für Influenza	Heider, A.; Wedde, M.; Schweiger, B.		2003-04-03
EPI_ISL_340235	B/Nordrhein-Westfalen/10/2002	Alla Heider (Robert Koch Institute Nationales Referenzzentrum für Influenza / FG 17: Influenza und weitere Viren des Respirationstraktes)	Robert Koch Institute Nationales Referenzzentrum für Influenza	Heider, A.; Wedde, M.; Schweiger, B.		2002-01-28
EPI_ISL_340236	B/Nordrhein-Westfalen/14/2002	Alla Heider (Robert Koch Institute Nationales Referenzzentrum für Influenza / FG 17: Influenza und weitere Viren des Respirationstraktes)	Robert Koch Institute Nationales Referenzzentrum für Influenza	Heider, A.; Wedde, M.; Schweiger, B.		2002-01-31
EPI_ISL_340237	B/Nordrhein-Westfalen/15/2002	Alla Heider (Robert Koch Institute Nationales Referenzzentrum für Influenza / FG 17: Influenza und weitere Viren des Respirationstraktes)	Robert Koch Institute Nationales Referenzzentrum für Influenza	Heider, A.; Wedde, M.; Schweiger, B.		2002-01-30
EPI_ISL_340187	B/Nordrhein-Westfalen/2/1997	Alla Heider (Robert Koch Institute Nationales Referenzzentrum für Influenza / FG 17: Influenza und weitere Viren des Respirationstraktes)	Robert Koch Institute Nationales Referenzzentrum für Influenza	Heider, A.; Wedde, M.; Schweiger, B.		1997
EPI_ISL_341475	B/Nordrhein-Westfalen/23/2003	Alla Heider (Robert Koch Institute Nationales Referenzzentrum für Influenza / FG 17: Influenza und weitere Viren des Respirationstraktes)	Robert Koch Institute Nationales Referenzzentrum für Influenza	Heider, A.; Wedde, M.; Schweiger, B.		2003-03-12
EPI_ISL_340231	B/Nordrhein-Westfalen/3/2002	Alla Heider (Robert Koch Institute Nationales Referenzzentrum für Influenza / FG 17: Influenza und weitere Viren des Respirationstraktes)	Robert Koch Institute Nationales Referenzzentrum für Influenza	Heider, A.; Wedde, M.; Schweiger, B.		2002-01-03
EPI_ISL_341476	B/Nordrhein-Westfalen/36/2003	Alla Heider (Robert Koch Institute Nationales Referenzzentrum für Influenza / FG 17: Influenza und weitere Viren des Respirationstraktes)	Robert Koch Institute Nationales Referenzzentrum für Influenza	Heider, A.; Wedde, M.; Schweiger, B.		2003-04-15
EPI_ISL_340232	B/Nordrhein-Westfalen/4/2002	Alla Heider (Robert Koch Institute Nationales Referenzzentrum für Influenza / FG 17: Influenza und weitere Viren des Respirationstraktes)	Robert Koch Institute Nationales Referenzzentrum für Influenza	Heider, A.; Wedde, M.; Schweiger, B.		2002-01-08
EPI_ISL_340238	B/Nordrhein-Westfalen/42/2002	Alla Heider (Robert Koch Institute Nationales Referenzzentrum für Influenza / FG 17: Influenza und weitere Viren des Respirationstraktes)	Robert Koch Institute Nationales Referenzzentrum für Influenza	Heider, A.; Wedde, M.; Schweiger, B.		2002-03-19
EPI_ISL_341460	B/Nordrhein-Westfalen/43/2002	Alla Heider (Robert Koch Institute Nationales Referenzzentrum für Influenza / FG 17: Influenza und weitere Viren des Respirationstraktes)	Robert Koch Institute Nationales Referenzzentrum für Influenza	Heider, A.; Wedde, M.; Schweiger, B.		2002-03-23
EPI_ISL_340233	B/Nordrhein-Westfalen/7/2002	Alla Heider (Robert Koch Institute Nationales Referenzzentrum für Influenza / FG 17: Influenza und weitere Viren des Respirationstraktes)	Robert Koch Institute Nationales Referenzzentrum für Influenza	Heider, A.; Wedde, M.; Schweiger, B.		2002-01-11
EPI_ISL_340234	B/Nordrhein-Westfalen/8/2002	Alla Heider (Robert Koch Institute Nationales Referenzzentrum für Influenza / FG 17: Influenza und weitere Viren des Respirationstraktes)	Robert Koch Institute Nationales Referenzzentrum für Influenza	Heider, A.; Wedde, M.; Schweiger, B.		2002-01-21
EPI_ISL_341474	B/Nordrhein-Westfalen/9/2003	Alla Heider (Robert Koch Institute Nationales Referenzzentrum für Influenza / FG 17: Influenza und weitere Viren des Respirationstraktes)	Robert Koch Institute Nationales Referenzzentrum für Influenza	Heider, A.; Wedde, M.; Schweiger, B.		2003-02-17
EPI_ISL_1002	B/North_Carolina/1/94					1994
EPI_ISL_1013	B/North_Carolina/1/95					1995
EPI_ISL_998	B/Novgorod/110/93					1993
EPI_ISL_14766	B/Ohio/10/88					1988
EPI_ISL_1026	B/Ohio/10/96					1996
EPI_ISL_5960	B/Ohio/2/2002					2002-04-16
EPI_ISL_999	B/Oregon/1/93					1993
EPI_ISL_2706	B/Oslo/1072/2001					2001
EPI_ISL_21072	B/Oslo/1329/2002					2002-02-27
EPI_ISL_2714	B/Oslo/1510/2002					2002
EPI_ISL_2715	B/Oslo/1846/2002					2002
EPI_ISL_2716	B/Oslo/1847/2002					2002
EPI_ISL_2707	B/Oslo/1862/2001					2001
EPI_ISL_2708	B/Oslo/1864/2001					2001
EPI_ISL_2717	B/Oslo/1870/2002					2002
EPI_ISL_2718	B/Oslo/1871/2002					2002
EPI_ISL_2709	B/Oslo/2293/2001					2001
EPI_ISL_2710	B/Oslo/2295/2001					2001
EPI_ISL_2711	B/Oslo/2297/2001					2001
EPI_ISL_2705	B/Oslo/238/2001					2001
EPI_ISL_2703	B/Oslo/3761/2000					2000
EPI_ISL_2704	B/Oslo/47/2001					2001
EPI_ISL_2712	B/Oslo/668/2002					2002-01-31
EPI_ISL_2701	B/Oslo/801/99					1999
EPI_ISL_2700	B/Oslo/805/99					1999
EPI_ISL_2702	B/Oslo/837/99					1999
EPI_ISL_13660171	B/Panama/45/1990	Pascal Lexmond (Erasmus Medical Center / Department of Virology)	Erasmus Medical Center		Erasmus Medical Center	1990-12-31
EPI_ISL_21568	B/Paraguay/636 /2003	Catherine Smith (Centers for Disease Control and Prevention / Influenza Division)	Centers for Disease Control and Prevention			2003-12-13
EPI_ISL_14805	B/Paris/329/90					1990
EPI_ISL_1007	B/Paris/386/95					1995
EPI_ISL_6600	B/Paris/549/1999					1999
EPI_ISL_2862	B/Parma/1/03					2003
EPI_ISL_2876	B/Parma/13/02					2002
EPI_ISL_2877	B/Parma/16/02					2002
EPI_ISL_2864	B/Parma/2/03					2003
EPI_ISL_2866	B/Parma/23/02					2002
EPI_ISL_2867	B/Parma/24/02					2002
EPI_ISL_2868	B/Parma/25/02					2002
EPI_ISL_2869	B/Parma/28/02					2002
EPI_ISL_1006	B/Pennsylvania/1/94					1994
EPI_ISL_1024	B/Pennsylvania/1/96					1996
EPI_ISL_5920	B/Pennsylvania/2/2001					2001
EPI_ISL_5982	B/Pennsylvania/3/2003					2003-10-20
EPI_ISL_3492453	B/Perth/1/1998	Naomi Komadina (WHO Collaborating Centre for Reference and Research on Influenza / )	WHO Collaborating Centre for Reference and Research on Influenza	Komadina, N	Pathwest QE II Medical Centre	1998-07-03
EPI_ISL_5054301	B/Perth/1/2000	Naomi Komadina (WHO Collaborating Centre for Reference and Research on Influenza / )	WHO Collaborating Centre for Reference and Research on Influenza	Komadina, N.	Pathwest QE II Medical Centre	2000-02-02
EPI_ISL_5632675	B/Perth/1/2001	Naomi Komadina (WHO Collaborating Centre for Reference and Research on Influenza / )	WHO Collaborating Centre for Reference and Research on Influenza	Iannello P, Komadina N	Pathwest QE II Medical Centre	2001-05-07
EPI_ISL_6314621	B/Perth/1/2002	Naomi Komadina (WHO Collaborating Centre for Reference and Research on Influenza / )	WHO Collaborating Centre for Reference and Research on Influenza		Pathwest QE II Medical Centre	2002-03-13
EPI_ISL_11999	B/Perth/1/99					1999
EPI_ISL_5054302	B/Perth/2/2000	Naomi Komadina (WHO Collaborating Centre for Reference and Research on Influenza / )	WHO Collaborating Centre for Reference and Research on Influenza	Komadina, N.	Pathwest QE II Medical Centre	2000-05-30
EPI_ISL_5522608	B/Perth/201/2001	Naomi Komadina (WHO Collaborating Centre for Reference and Research on Influenza / )	WHO Collaborating Centre for Reference and Research on Influenza	Iannello P, Komadina N	Princess Margaret Hospital for Children	2001-02-03
EPI_ISL_12010	B/Perth/201/2003					2003-01-22
EPI_ISL_5632676	B/Perth/202/2001	Naomi Komadina (WHO Collaborating Centre for Reference and Research on Influenza / )	WHO Collaborating Centre for Reference and Research on Influenza	Iannello P, Komadina N	Princess Margaret Hospital for Children	2001-03-02
EPI_ISL_5632677	B/Perth/203/2001	Naomi Komadina (WHO Collaborating Centre for Reference and Research on Influenza / )	WHO Collaborating Centre for Reference and Research on Influenza	Iannello P, Komadina N	Princess Margaret Hospital for Children	2001-04-04
EPI_ISL_5632678	B/Perth/221/2001	Naomi Komadina (WHO Collaborating Centre for Reference and Research on Influenza / )	WHO Collaborating Centre for Reference and Research on Influenza	Iannello P, Komadina N	Princess Margaret Hospital for Children	2001-11-09
EPI_ISL_6949743	B/Perth/236/2002	Naomi Komadina (WHO Collaborating Centre for Reference and Research on Influenza / )	WHO Collaborating Centre for Reference and Research on Influenza		Princess Margaret Hospital for Children	2002-09-05
EPI_ISL_6949744	B/Perth/242/2002	Naomi Komadina (WHO Collaborating Centre for Reference and Research on Influenza / )	WHO Collaborating Centre for Reference and Research on Influenza		Princess Margaret Hospital for Children	2002-09-23
EPI_ISL_6832	B/Perth/25/2002					2002-07-09
EPI_ISL_6949745	B/Perth/6/2001	Naomi Komadina (WHO Collaborating Centre for Reference and Research on Influenza / )	WHO Collaborating Centre for Reference and Research on Influenza		Pathwest QE II Medical Centre	2001-09-11
EPI_ISL_357686	B/Perth/6/2003	Naomi Komadina (WHO Collaborating Centre for Reference and Research on Influenza / )	WHO Collaborating Centre for Reference and Research on Influenza	Iannello,P; Komadina,N	Pathwest QE II Medical Centre	2003-08-18
EPI_ISL_6314622	B/Perth/82/2002	Naomi Komadina (WHO Collaborating Centre for Reference and Research on Influenza / )	WHO Collaborating Centre for Reference and Research on Influenza		Pathwest QE II Medical Centre	2002-09-25
EPI_ISL_21571	B/Peru/3132/2002	Catherine Smith (Centers for Disease Control and Prevention / Influenza Division)	Centers for Disease Control and Prevention			2002-07-16
EPI_ISL_2861	B/Perugia/4/03					2003
EPI_ISL_2604	B/Quebec/1/01					2001
EPI_ISL_2593	B/Quebec/162/98					1998
EPI_ISL_2594	B/Quebec/173/98					1998
EPI_ISL_2605	B/Quebec/2/01					2001
EPI_ISL_2606	B/Quebec/3/01					2001
EPI_ISL_2607	B/Quebec/4/01					2001
EPI_ISL_2595	B/Quebec/452/98					1998
EPI_ISL_2596	B/Quebec/453/98					1998
EPI_ISL_2597	B/Quebec/465/98					1998
EPI_ISL_2592	B/Quebec/51/98					1998
EPI_ISL_2599	B/Quebec/511/98					1998
EPI_ISL_2598	B/Quebec/514/98					1998
EPI_ISL_2600	B/Quebec/517/98					1998
EPI_ISL_2608	B/Quebec/6/01					2001
EPI_ISL_2609	B/Quebec/7/01					2001
EPI_ISL_2601	B/Quebec/74199/99					1999
EPI_ISL_2602	B/Quebec/74204/99					1999
EPI_ISL_2603	B/Quebec/74206/99					1999
EPI_ISL_2610	B/Quebec/8/01					2001
EPI_ISL_2611	B/Quebec/9/01					2001
EPI_ISL_10312	B/Rabat/41/97					1997
EPI_ISL_10313	B/Rabat/45/97					1997
EPI_ISL_10311	B/Rabat/61/97					1997
EPI_ISL_341477	B/Rheinland-Pfalz/10/2003	Alla Heider (Robert Koch Institute Nationales Referenzzentrum für Influenza / FG 17: Influenza und weitere Viren des Respirationstraktes)	Robert Koch Institute Nationales Referenzzentrum für Influenza	Heider, A.; Wedde, M.; Schweiger, B.		2003-02-17
EPI_ISL_341478	B/Rheinland-Pfalz/23/2003	Alla Heider (Robert Koch Institute Nationales Referenzzentrum für Influenza / FG 17: Influenza und weitere Viren des Respirationstraktes)	Robert Koch Institute Nationales Referenzzentrum für Influenza	Heider, A.; Wedde, M.; Schweiger, B.		2003-03-10
EPI_ISL_341553	B/Rheinland-Pfalz/26/2003	Alla Heider (Robert Koch Institute Nationales Referenzzentrum für Influenza / FG 17: Influenza und weitere Viren des Respirationstraktes)	Robert Koch Institute Nationales Referenzzentrum für Influenza	Heider, A.; Wedde, M.; Schweiger, B.		2003-03-31
EPI_ISL_8488	B/RiodeJaneiro/200/02					2002
EPI_ISL_8489	B/RiodeJaneiro/209/02					2002
EPI_ISL_8480	B/RiodeJaneiro/315/01					2001
EPI_ISL_8490	B/RiodeJaneiro/353/02					2002
EPI_ISL_8491	B/RiodeJaneiro/354/02					2002
EPI_ISL_8482	B/RioGdoSul/337/01					2001
EPI_ISL_8483	B/RioGdoSul/357/02					2002
EPI_ISL_8481	B/RioGdoSul/374/01					2001
EPI_ISL_133091	B/Rochester/02/2001	Rebecca Garten Kondor (Centers for Disease Control and Prevention / Influenza Division)	Centers for Disease Control and Prevention		Centers for Disease Control and Prevention	2001
EPI_ISL_2880	B/Roma/3/03					2003
EPI_ISL_2878	B/Roma/4/02					2002
EPI_ISL_6583	B/Romania/217/1999					1999-02-08
EPI_ISL_3663475	B/Romania/318/1998	Naomi Komadina (WHO Collaborating Centre for Reference and Research on Influenza / )	WHO Collaborating Centre for Reference and Research on Influenza	Komadina, N	WHO Collaborating Centre for Reference and Research on Influenza	1998
EPI_ISL_1030	B/Romania/48/96					1996
EPI_ISL_21589	B/Romania/903/2003	Catherine Smith (Centers for Disease Control and Prevention / Influenza Division)	Centers for Disease Control and Prevention			2003-03-26
EPI_ISL_100307	B/Rome/4/96	Vicki Gregory (National Institute for Medical Research)	National Institute for Medical Research			1996
EPI_ISL_21590	B/Russia/04/2002	Catherine Smith (Centers for Disease Control and Prevention / Influenza Division)	Centers for Disease Control and Prevention			2002-03-04
EPI_ISL_1037	B/Russia/193/95					1995
EPI_ISL_6593	B/Russia/22/1995					1995
EPI_ISL_1038	B/Russia/222/95					1995
EPI_ISL_340188	B/Saarland/1/1997	Alla Heider (Robert Koch Institute Nationales Referenzzentrum für Influenza / FG 17: Influenza und weitere Viren des Respirationstraktes)	Robert Koch Institute Nationales Referenzzentrum für Influenza	Heider, A.; Wedde, M.; Schweiger, B.		1997-01-15
EPI_ISL_340189	B/Saarland/5/1997	Alla Heider (Robert Koch Institute Nationales Referenzzentrum für Influenza / FG 17: Influenza und weitere Viren des Respirationstraktes)	Robert Koch Institute Nationales Referenzzentrum für Influenza	Heider, A.; Wedde, M.; Schweiger, B.		1997-04-15
EPI_ISL_340203	B/Saarland/6/1999	Alla Heider (Robert Koch Institute Nationales Referenzzentrum für Influenza / FG 17: Influenza und weitere Viren des Respirationstraktes)	Robert Koch Institute Nationales Referenzzentrum für Influenza	Heider, A.; Wedde, M.; Schweiger, B.		1999-03-03
EPI_ISL_340204	B/Saarland/7/1999	Alla Heider (Robert Koch Institute Nationales Referenzzentrum für Influenza / FG 17: Influenza und weitere Viren des Respirationstraktes)	Robert Koch Institute Nationales Referenzzentrum für Influenza	Heider, A.; Wedde, M.; Schweiger, B.		1999-02-23
EPI_ISL_340206	B/Sachsen/131/1999	Alla Heider (Robert Koch Institute Nationales Referenzzentrum für Influenza / FG 17: Influenza und weitere Viren des Respirationstraktes)	Robert Koch Institute Nationales Referenzzentrum für Influenza	Heider, A.; Wedde, M.; Schweiger, B.		1999-03-04
EPI_ISL_340241	B/Sachsen/166/2002	Alla Heider (Robert Koch Institute Nationales Referenzzentrum für Influenza / FG 17: Influenza und weitere Viren des Respirationstraktes)	Robert Koch Institute Nationales Referenzzentrum für Influenza	Heider, A.; Wedde, M.; Schweiger, B.		2002-03-25
EPI_ISL_340198	B/Sachsen/2/1998	Alla Heider (Robert Koch Institute Nationales Referenzzentrum für Influenza / FG 17: Influenza und weitere Viren des Respirationstraktes)	Robert Koch Institute Nationales Referenzzentrum für Influenza	Heider, A.; Wedde, M.; Schweiger, B.		1998-12-08
EPI_ISL_340205	B/Sachsen/47/1999	Alla Heider (Robert Koch Institute Nationales Referenzzentrum für Influenza / FG 17: Influenza und weitere Viren des Respirationstraktes)	Robert Koch Institute Nationales Referenzzentrum für Influenza	Heider, A.; Wedde, M.; Schweiger, B.		1999-01-19
EPI_ISL_340242	B/Sachsen-Anhalt/17/2002	Alla Heider (Robert Koch Institute Nationales Referenzzentrum für Influenza / FG 17: Influenza und weitere Viren des Respirationstraktes)	Robert Koch Institute Nationales Referenzzentrum für Influenza	Heider, A.; Wedde, M.; Schweiger, B.		2002-02-19
EPI_ISL_341479	B/Sachsen-Anhalt/4/2003	Alla Heider (Robert Koch Institute Nationales Referenzzentrum für Influenza / FG 17: Influenza und weitere Viren des Respirationstraktes)	Robert Koch Institute Nationales Referenzzentrum für Influenza	Heider, A.; Wedde, M.; Schweiger, B.		2003-03-17
EPI_ISL_340215	B/Sachsen-Anhalt/6/2001	Alla Heider (Robert Koch Institute Nationales Referenzzentrum für Influenza / FG 17: Influenza und weitere Viren des Respirationstraktes)	Robert Koch Institute Nationales Referenzzentrum für Influenza	Heider, A.; Wedde, M.; Schweiger, B.		2001-03-15
EPI_ISL_340243	B/Sachsen-Anhalt/84/2002	Alla Heider (Robert Koch Institute Nationales Referenzzentrum für Influenza / FG 17: Influenza und weitere Viren des Respirationstraktes)	Robert Koch Institute Nationales Referenzzentrum für Influenza	Heider, A.; Wedde, M.; Schweiger, B.		2002-04-09
EPI_ISL_340216	B/Schleswig-Holstein/1/2001	Alla Heider (Robert Koch Institute Nationales Referenzzentrum für Influenza / FG 17: Influenza und weitere Viren des Respirationstraktes)	Robert Koch Institute Nationales Referenzzentrum für Influenza	Heider, A.; Wedde, M.; Schweiger, B.		2001-04-03
EPI_ISL_2871	B/Siena/1/02					2002
EPI_ISL_12006	B/South Australia/12/99					1999
EPI_ISL_6314625	B/South Australia/16/2002	Naomi Komadina (WHO Collaborating Centre for Reference and Research on Influenza / )	WHO Collaborating Centre for Reference and Research on Influenza		Institute of Medical and Veterinary Science (IMVS)	2002-07-12
EPI_ISL_6314626	B/South Australia/17/2002	Naomi Komadina (WHO Collaborating Centre for Reference and Research on Influenza / )	WHO Collaborating Centre for Reference and Research on Influenza		Institute of Medical and Veterinary Science (IMVS)	2002-07-11
EPI_ISL_5632684	B/South Australia/2/2001	Naomi Komadina (WHO Collaborating Centre for Reference and Research on Influenza / )	WHO Collaborating Centre for Reference and Research on Influenza	Iannello P, Komadina N	Institute of Medical and Veterinary Science (IMVS)	2001-03-10
EPI_ISL_5054309	B/South Australia/24/2000	Naomi Komadina (WHO Collaborating Centre for Reference and Research on Influenza / )	WHO Collaborating Centre for Reference and Research on Influenza	Komadina, N.	Institute of Medical and Veterinary Science (IMVS)	2000-07-31
EPI_ISL_5054310	B/South Australia/25/2000	Naomi Komadina (WHO Collaborating Centre for Reference and Research on Influenza / )	WHO Collaborating Centre for Reference and Research on Influenza	Komadina, N.	Institute of Medical and Veterinary Science (IMVS)	2000-07-29
EPI_ISL_5054311	B/South Australia/47/2000	Naomi Komadina (WHO Collaborating Centre for Reference and Research on Influenza / )	WHO Collaborating Centre for Reference and Research on Influenza	Komadina, N.	Institute of Medical and Veterinary Science (IMVS)	2000-08-23
EPI_ISL_12003	B/South Australia/5/99					1999
EPI_ISL_6314627	B/South Australia/6/2002	Naomi Komadina (WHO Collaborating Centre for Reference and Research on Influenza / )	WHO Collaborating Centre for Reference and Research on Influenza		Institute of Medical and Veterinary Science (IMVS)	2002-06-13
EPI_ISL_5054312	B/South Australia/71/2000	Naomi Komadina (WHO Collaborating Centre for Reference and Research on Influenza / )	WHO Collaborating Centre for Reference and Research on Influenza	Komadina, N.	Institute of Medical and Veterinary Science (IMVS)	2000-08-31
EPI_ISL_6816	B/South Carolina/04/2003					2003-02-06
EPI_ISL_3109	B/South Carolina/25723/99					1999
EPI_ISL_5963	B/South Carolina/3/2003					2003-02-05
EPI_ISL_5964	B/South Carolina/4/2003					2003-02-06
EPI_ISL_5907	B/South Dakota/1/2000					2000-04-24
EPI_ISL_5975	B/South Dakota/3/2003					2003-01-04
EPI_ISL_14804	B/South Dakota/5/89					1989
EPI_ISL_1005	B/South_Carolina/1/94					1994
EPI_ISL_3614	B/Spain/WV22/2002					2002
EPI_ISL_3615	B/Spain/WV26/2002					2002
EPI_ISL_3616	B/Spain/WV27/2002					2002
EPI_ISL_3617	B/Spain/WV29/2002					2002
EPI_ISL_3618	B/Spain/WV33/2002					2002
EPI_ISL_3619	B/Spain/WV34/2002					2002
EPI_ISL_3620	B/Spain/WV36/2002					2002
EPI_ISL_3622	B/Spain/WV41/2002					2002
EPI_ISL_3623	B/Spain/WV42/2002					2002
EPI_ISL_3624	B/Spain/WV43/2002					2002
EPI_ISL_3625	B/Spain/WV45/2002					2002
EPI_ISL_3627	B/Spain/WV50/2002					2002
EPI_ISL_3628	B/Spain/WV51/2002					2002
EPI_ISL_3629	B/Spain/WV56/2002					2002
EPI_ISL_3630	B/Spain/WV57/2002					2002
EPI_ISL_3631	B/Spain/WV65/2002					2002
EPI_ISL_3632	B/Spain/WV66/2002					2002
EPI_ISL_3633	B/Spain/WV67/2002					2002
EPI_ISL_3634	B/Spain/WV69/2002					2002
EPI_ISL_3635	B/Spain/WV70/2002					2002
EPI_ISL_3636	B/Spain/WV73/2002					2002
EPI_ISL_3637	B/Spain/WV78/2002					2002
EPI_ISL_8487	B/StaCatarina/308/02					2002
EPI_ISL_8485	B/StaCatarina/315/02					2002
EPI_ISL_8486	B/StaCatarina/318/02					2002
EPI_ISL_8484	B/StaCatarina/345/02					2002
EPI_ISL_14644	B/Stockholm/10/90					1990
EPI_ISL_2066	B/Switzerland/4291/97					1997
EPI_ISL_14645	B/Switzerland/5219/90					1990
EPI_ISL_14646	B/Switzerland/5241/90					1990
EPI_ISL_14647	B/Switzerland/5441/90					1990
EPI_ISL_14648	B/Switzerland/5444/90					1990
EPI_ISL_14649	B/Switzerland/5812/90					1990
EPI_ISL_14650	B/Switzerland/6121/90					1990
EPI_ISL_5054313	B/Sydney/11/2000	Naomi Komadina (WHO Collaborating Centre for Reference and Research on Influenza / )	WHO Collaborating Centre for Reference and Research on Influenza	Komadina, N.	Clinical Virology Unit, CDIM	2000
EPI_ISL_5054314	B/Sydney/200/2000	Naomi Komadina (WHO Collaborating Centre for Reference and Research on Influenza / )	WHO Collaborating Centre for Reference and Research on Influenza	Komadina, N.	Prince of Wales Hospital	2000-05-31
EPI_ISL_3663477	B/Sydney/201/1999	Naomi Komadina (WHO Collaborating Centre for Reference and Research on Influenza / )	WHO Collaborating Centre for Reference and Research on Influenza	Komadina, N	Prince of Wales Hospital	1999
EPI_ISL_5054315	B/Sydney/201/2000	Naomi Komadina (WHO Collaborating Centre for Reference and Research on Influenza / )	WHO Collaborating Centre for Reference and Research on Influenza	Komadina, N.	Prince of Wales Hospital	2000-06-22
EPI_ISL_5632685	B/Sydney/202/2001	Naomi Komadina (WHO Collaborating Centre for Reference and Research on Influenza / )	WHO Collaborating Centre for Reference and Research on Influenza	Iannello P, Komadina N	Singapore General Hospital	2001-06-12
EPI_ISL_11998	B/Sydney/203/99					1999
EPI_ISL_6314628	B/Sydney/210/2002	Naomi Komadina (WHO Collaborating Centre for Reference and Research on Influenza / )	WHO Collaborating Centre for Reference and Research on Influenza		Prince of Wales Hospital	2002-05-22
EPI_ISL_5054316	B/Sydney/217/2000	Naomi Komadina (WHO Collaborating Centre for Reference and Research on Influenza / )	WHO Collaborating Centre for Reference and Research on Influenza	Komadina, N.	Prince of Wales Hospital	2000-08-25
EPI_ISL_6543	B/Temple/B10/1999					1999-02-10
EPI_ISL_6548	B/Temple/B1166/2001					2001
EPI_ISL_6549	B/Temple/B1181/2001					2001
EPI_ISL_6808	B/Temple/B1182/2001					2001
EPI_ISL_6807	B/Temple/B1188/2001					2001
EPI_ISL_7108	B/Temple/B1190/2001					2001
EPI_ISL_6550	B/Temple/B1193/2001					2001
EPI_ISL_6557	B/Temple/B17/2003					2003
EPI_ISL_6558	B/Temple/B18/2003					2003
EPI_ISL_6559	B/Temple/B19/2003					2003
EPI_ISL_6560	B/Temple/B20/2003					2003
EPI_ISL_6561	B/Temple/B21/2003					2003
EPI_ISL_6562	B/Temple/B24/2003					2003
EPI_ISL_6539	B/Temple/B3/1999					1999-02-09
EPI_ISL_6563	B/Temple/B30/2003					2003
EPI_ISL_6540	B/Temple/B7/1999					1999-02-11
EPI_ISL_6541	B/Temple/B8/1999					1999-02-05
EPI_ISL_6542	B/Temple/B9/1999					1999-02-09
EPI_ISL_6587	B/Texas/06/2000					2000-05-03
EPI_ISL_3122	B/Texas/1/2000					2000
EPI_ISL_1041	B/Texas/1/94					1994
EPI_ISL_5928	B/Texas/11/2001					2001-01-24
EPI_ISL_5929	B/Texas/12/2001					2001-02-20
EPI_ISL_1015	B/Texas/12/95					1995
EPI_ISL_6823	B/Texas/14/1991					1991-01-11
EPI_ISL_5938	B/Texas/14/2001					2001-03-01
EPI_ISL_5941	B/Texas/16/2001					2001-01-26
EPI_ISL_5939	B/Texas/18/2001					2001-04-02
EPI_ISL_1021	B/Texas/19/96					1996
EPI_ISL_5946	B/Texas/22/2001					2001-10-04
EPI_ISL_5916	B/Texas/23/2000					2000-12-26
EPI_ISL_5924	B/Texas/3/2001					2001-02-01
EPI_ISL_3134	B/Texas/3/2002					2002
EPI_ISL_1020	B/Texas/30/96					1996
EPI_ISL_1019	B/Texas/34/96					1996
EPI_ISL_14620	B/Texas/37/88					1988
EPI_ISL_14806	B/Texas/4/90					1990
EPI_ISL_5950	B/Texas/5/2002					2002-01-30
EPI_ISL_5962	B/Texas/57/2002					2002-12-04
EPI_ISL_5908	B/Texas/6/2000					2000-05-03
EPI_ISL_341481	B/Thueringen/11/2003	Alla Heider (Robert Koch Institute Nationales Referenzzentrum für Influenza / FG 17: Influenza und weitere Viren des Respirationstraktes)	Robert Koch Institute Nationales Referenzzentrum für Influenza	Heider, A.; Wedde, M.; Schweiger, B.		2003-03-17
EPI_ISL_341482	B/Thueringen/21/2003	Alla Heider (Robert Koch Institute Nationales Referenzzentrum für Influenza / FG 17: Influenza und weitere Viren des Respirationstraktes)	Robert Koch Institute Nationales Referenzzentrum für Influenza	Heider, A.; Wedde, M.; Schweiger, B.		2003-04-10
EPI_ISL_341480	B/Thueringen/5/2003	Alla Heider (Robert Koch Institute Nationales Referenzzentrum für Influenza / FG 17: Influenza und weitere Viren des Respirationstraktes)	Robert Koch Institute Nationales Referenzzentrum für Influenza	Heider, A.; Wedde, M.; Schweiger, B.		2003-03-03
EPI_ISL_11997	B/Townsville/1/99					1999-06-16
EPI_ISL_2830	B/Trento/3/02					2002
EPI_ISL_12747	B/Trieste/01/2003					2003
EPI_ISL_12748	B/Trieste/02/2003					2003
EPI_ISL_12745	B/Trieste/09/2002					2002
EPI_ISL_3380	B/Trieste/15/02					2002
EPI_ISL_3365	B/Trieste/17/02					2002
EPI_ISL_12746	B/Trieste/19/2002					2002
EPI_ISL_2883	B/Trieste/27/02					2002
EPI_ISL_2823	B/Trieste/28/02					2002
EPI_ISL_3383	B/Trieste/37/02					2002
EPI_ISL_3366	B/Trieste/8/02					2002
EPI_ISL_2841	B/Ulan Ude/4/02					2002
EPI_ISL_21660	B/Ulan-Ude/06/2003	Catherine Smith (Centers for Disease Control and Prevention / Influenza Division)	Centers for Disease Control and Prevention			2003-03-06
EPI_ISL_3102	B/United Kingdom/34304/99					1999
EPI_ISL_3103	B/United Kingdom/34520/99					1999
EPI_ISL_21662	B/Uruguay/06/2001	Catherine Smith (Centers for Disease Control and Prevention / Influenza Division)	Centers for Disease Control and Prevention			2001-07-31
EPI_ISL_2944	B/Uruguay/19/02					2002
EPI_ISL_2946	B/Uruguay/4/02					2002
EPI_ISL_2947	B/Uruguay/5/02					2002
EPI_ISL_2945	B/Uruguay/7/02					2002
EPI_ISL_2400	B/Ushuaia/15732/99					1999
EPI_ISL_14761	B/USSR/2/87					1987
EPI_ISL_70058	B/USSR/Novogorod/21/91			Rota,P.A.; Hemphill,M.; Ivanova,V.; Slepuskin,A.; Kendal,A.		1991
EPI_ISL_3095	B/Utah/20975/99					1999
EPI_ISL_5054318	B/Victoria/101/2000	Naomi Komadina (WHO Collaborating Centre for Reference and Research on Influenza / )	WHO Collaborating Centre for Reference and Research on Influenza	Komadina, N.	Victorian Infectious Diseases Reference Laboratory	2000-06-14
EPI_ISL_1045	B/Victoria/101/94					1994
EPI_ISL_5054319	B/Victoria/102/2000	Naomi Komadina (WHO Collaborating Centre for Reference and Research on Influenza / )	WHO Collaborating Centre for Reference and Research on Influenza	Komadina, N.	Victorian Infectious Diseases Reference Laboratory	2000-06-16
EPI_ISL_5632690	B/Victoria/102/2001	Naomi Komadina (WHO Collaborating Centre for Reference and Research on Influenza / )	WHO Collaborating Centre for Reference and Research on Influenza	Iannello P, Komadina N	Victorian Infectious Diseases Reference Laboratory	2001-05-24
EPI_ISL_5632691	B/Victoria/102a/2001	Naomi Komadina (WHO Collaborating Centre for Reference and Research on Influenza / )	WHO Collaborating Centre for Reference and Research on Influenza	Iannello P, Komadina N	Victorian Infectious Diseases Reference Laboratory	2001-05-30
EPI_ISL_5632693	B/Victoria/102c/2001	Naomi Komadina (WHO Collaborating Centre for Reference and Research on Influenza / )	WHO Collaborating Centre for Reference and Research on Influenza	Iannello P, Komadina N	Victorian Infectious Diseases Reference Laboratory	2001-06-07
EPI_ISL_3692580	B/Victoria/103/1999	Naomi Komadina (WHO Collaborating Centre for Reference and Research on Influenza / )	WHO Collaborating Centre for Reference and Research on Influenza	Komadina, N	Victorian Infectious Diseases Reference Laboratory	1999-09-03
EPI_ISL_14807	B/Victoria/103/89					1989
EPI_ISL_6314631	B/Victoria/105/2002	Naomi Komadina (WHO Collaborating Centre for Reference and Research on Influenza / )	WHO Collaborating Centre for Reference and Research on Influenza		Victorian Infectious Diseases Reference Laboratory	2002
EPI_ISL_6314632	B/Victoria/107/2002	Naomi Komadina (WHO Collaborating Centre for Reference and Research on Influenza / )	WHO Collaborating Centre for Reference and Research on Influenza		Victorian Infectious Diseases Reference Laboratory	2002
EPI_ISL_12150668	B/Victoria/128/2002	Naomi Komadina (WHO Collaborating Centre for Reference and Research on Influenza / )	WHO Collaborating Centre for Reference and Research on Influenza	Komadina, N	Victorian Infectious Diseases Reference Laboratory	2002-05-30
EPI_ISL_6314634	B/Victoria/152/2002	Naomi Komadina (WHO Collaborating Centre for Reference and Research on Influenza / )	WHO Collaborating Centre for Reference and Research on Influenza		Victorian Infectious Diseases Reference Laboratory	2002-06-22
EPI_ISL_14808	B/Victoria/19/89					1989
EPI_ISL_13660159	B/Victoria/2/1987	Pascal Lexmond (Erasmus Medical Center / Department of Virology)	Erasmus Medical Center		Erasmus Medical Center	1987-12-31
EPI_ISL_14735	B/Victoria/3/85					1985
EPI_ISL_5054320	B/Victoria/306/2000	Naomi Komadina (WHO Collaborating Centre for Reference and Research on Influenza / )	WHO Collaborating Centre for Reference and Research on Influenza	Komadina, N.	Royal Chidrens Hospital	2000-08-09
EPI_ISL_5054321	B/Victoria/308/2000	Naomi Komadina (WHO Collaborating Centre for Reference and Research on Influenza / )	WHO Collaborating Centre for Reference and Research on Influenza	Komadina, N.	Royal Chidrens Hospital	2000-08-12
EPI_ISL_5054322	B/Victoria/310/2000	Naomi Komadina (WHO Collaborating Centre for Reference and Research on Influenza / )	WHO Collaborating Centre for Reference and Research on Influenza	Komadina, N.	Royal Chidrens Hospital	2000-08-18
EPI_ISL_5522612	B/Victoria/311/2000	Naomi Komadina (WHO Collaborating Centre for Reference and Research on Influenza / )	WHO Collaborating Centre for Reference and Research on Influenza	Iannello P, Komadina N	Royal Chidrens Hospital	2000-08-21
EPI_ISL_5054324	B/Victoria/500/2000	Naomi Komadina (WHO Collaborating Centre for Reference and Research on Influenza / )	WHO Collaborating Centre for Reference and Research on Influenza	Komadina, N.	Monash Medical Centre	2000-07-03
EPI_ISL_5054325	B/Victoria/501/2000	Naomi Komadina (WHO Collaborating Centre for Reference and Research on Influenza / )	WHO Collaborating Centre for Reference and Research on Influenza	Komadina, N.	Monash Medical Centre	2000-07-16
EPI_ISL_12002	B/Victoria/501/99					1999-07-10
EPI_ISL_5054326	B/Victoria/502/2000	Naomi Komadina (WHO Collaborating Centre for Reference and Research on Influenza / )	WHO Collaborating Centre for Reference and Research on Influenza	Komadina, N.	Monash Medical Centre	2000-07-31
EPI_ISL_5054327	B/Victoria/503/2000	Naomi Komadina (WHO Collaborating Centre for Reference and Research on Influenza / )	WHO Collaborating Centre for Reference and Research on Influenza	Komadina, N.	Monash Medical Centre	2000-08-02
EPI_ISL_5632694	B/Victoria/503/2001	Naomi Komadina (WHO Collaborating Centre for Reference and Research on Influenza / )	WHO Collaborating Centre for Reference and Research on Influenza	Iannello P, Komadina N	Monash Medical Centre	2001-09-03
EPI_ISL_5054328	B/Victoria/504/2000	Naomi Komadina (WHO Collaborating Centre for Reference and Research on Influenza / )	WHO Collaborating Centre for Reference and Research on Influenza	Komadina, N.	Monash Medical Centre	2000-08-03
EPI_ISL_6949750	B/Victoria/504/2001	Naomi Komadina (WHO Collaborating Centre for Reference and Research on Influenza / )	WHO Collaborating Centre for Reference and Research on Influenza		Monash Medical Centre	2001-09-13
EPI_ISL_5632695	B/Victoria/505/2001	Naomi Komadina (WHO Collaborating Centre for Reference and Research on Influenza / )	WHO Collaborating Centre for Reference and Research on Influenza	Iannello P, Komadina N	Monash Medical Centre	2001-10-26
EPI_ISL_5054329	B/Victoria/520/2000	Naomi Komadina (WHO Collaborating Centre for Reference and Research on Influenza / )	WHO Collaborating Centre for Reference and Research on Influenza	Komadina, N.	Monash Medical Centre	2000-09-07
EPI_ISL_5054330	B/Victoria/527/2000	Naomi Komadina (WHO Collaborating Centre for Reference and Research on Influenza / )	WHO Collaborating Centre for Reference and Research on Influenza	Komadina, N.	Monash Medical Centre	2000-09-20
EPI_ISL_5054331	B/Victoria/529/2000	Naomi Komadina (WHO Collaborating Centre for Reference and Research on Influenza / )	WHO Collaborating Centre for Reference and Research on Influenza	Komadina, N.	Monash Medical Centre	2000-09-19
EPI_ISL_5054332	B/Victoria/537/2000	Naomi Komadina (WHO Collaborating Centre for Reference and Research on Influenza / )	WHO Collaborating Centre for Reference and Research on Influenza	Komadina, N.	Monash Medical Centre	2000-10-02
EPI_ISL_5632696	B/Victoria/541/2000	Naomi Komadina (WHO Collaborating Centre for Reference and Research on Influenza / )	WHO Collaborating Centre for Reference and Research on Influenza	Iannello P, Komadina N	Monash Medical Centre	2000-10-18
EPI_ISL_2061	B/Vienna/1/99			Ferko,B.; Egorov,A.; Romanova,J.; Katinger,D.; Katinger,H.		1999-12-02
EPI_ISL_5973	B/Virginia/11/2003					2003-03-27
EPI_ISL_5967	B/Virginia/3/2003					2003-03-05
EPI_ISL_6314638	B/Waikato/1/2002	Naomi Komadina (WHO Collaborating Centre for Reference and Research on Influenza / )	WHO Collaborating Centre for Reference and Research on Influenza		Institute of Environmental Science and Research (ESR)	2002
EPI_ISL_6949751	B/Waikato/14/2002	Naomi Komadina (WHO Collaborating Centre for Reference and Research on Influenza / )	WHO Collaborating Centre for Reference and Research on Influenza		Institute of Environmental Science and Research (ESR)	2002-08-06
EPI_ISL_11992	B/Waikato/2/99					1999
EPI_ISL_5632697	B/Waikato/3/2001	Naomi Komadina (WHO Collaborating Centre for Reference and Research on Influenza / )	WHO Collaborating Centre for Reference and Research on Influenza	Iannello P, Komadina N	Institute of Environmental Science and Research (ESR)	2001
EPI_ISL_5632698	B/Waikato/33/2001	Naomi Komadina (WHO Collaborating Centre for Reference and Research on Influenza / )	WHO Collaborating Centre for Reference and Research on Influenza	Iannello P, Komadina N	Institute of Environmental Science and Research (ESR)	2001-08-22
EPI_ISL_5912	B/Washington/2/2000					2000-09-25
EPI_ISL_990	B/Washington/2/92					1992
EPI_ISL_6137	B/Washington/3/2000					2000-12-05
EPI_ISL_5983	B/Washington/3/2003					2003-11-29
EPI_ISL_997	B/Washington/3/92					1992
EPI_ISL_1050	B/Washington/5/95					1995
EPI_ISL_6619	B/Wellington/01/1994					1994
EPI_ISL_1066	B/Wellington/1/94					1994
EPI_ISL_1025	B/Wellington/1/96					1996
EPI_ISL_11993	B/Wellington/1/99					1999
EPI_ISL_5632699	B/Wellington/3/2001	Naomi Komadina (WHO Collaborating Centre for Reference and Research on Influenza / )	WHO Collaborating Centre for Reference and Research on Influenza	Iannello P, Komadina N	Institute of Environmental Science and Research (ESR)	2001
EPI_ISL_6949752	B/Wellington/6/2002	Naomi Komadina (WHO Collaborating Centre for Reference and Research on Influenza / )	WHO Collaborating Centre for Reference and Research on Influenza		Institute of Environmental Science and Research (ESR)	2002-08-06
EPI_ISL_7014414	B/Wellington/9/1995	Naomi Komadina (WHO Collaborating Centre for Reference and Research on Influenza / )	WHO Collaborating Centre for Reference and Research on Influenza		Institute of Environmental Science and Research (ESR)	1995-05-30
EPI_ISL_1028	B/Wellington/9/95					1995
EPI_ISL_996	B/West_Virginia/1/94					1994
EPI_ISL_995	B/West_Virginia/2/94					1994
EPI_ISL_5914	B/Wisconsin/3/2000					2000-12-02
EPI_ISL_5954	B/Wisconsin/7/2002					2002-02-18
EPI_ISL_5930	B/Wyoming/15/2001					2001-02-19
EPI_ISL_5931	B/Wyoming/16/2001					2001-02-19
EPI_ISL_5965	B/Wyoming/2/2003					2003-02-27
EPI_ISL_13660182	B/Yamanashi/166/1998	Pascal Lexmond (Erasmus Medical Center / Department of Virology)	Erasmus Medical Center		Erasmus Medical Center	1998-12-31
EPI_ISL_21673	B/Yaroslavl/16/2003	Catherine Smith (Centers for Disease Control and Prevention / Influenza Division)	Centers for Disease Control and Prevention			2003-02-25
EPI_ISL_5054333	B/Zagreb/3578/1999	Naomi Komadina (WHO Collaborating Centre for Reference and Research on Influenza / )	WHO Collaborating Centre for Reference and Research on Influenza	Komadina, N.	Crick Worldwide Influenza Centre	1999
EPI_ISL_21675	B/Zagreb/3578A/1999	Catherine Smith (Centers for Disease Control and Prevention / Influenza Division)	Centers for Disease Control and Prevention			1999
