# Supplementary material for: Immunity to Influenza B/Yamagata‐Lineage Viruses Has Not Waned Since the Disappearance of This Virus Lineage
Source: Influenza Other Respir Viruses. 2025 Nov 16;19(11):e70188. doi: 10.1111/irv.70188 (PMC12620126; doi:10.1111/irv.70188)
Supplement: Supplementary file 2 — Table S2: HI titers of influenza B viruses with amino acid substitutions in HA. [file IRV-19-e70188-s002.xlsx]

## Sheet: Table S2
Table S2. HI titers of influenza B viruses with amino acid substitutions in HA
		Amino acid at HA positions 141, 229, and 232
		G141/D229/D232		G141/N229/D232		G141/D229/N232		R141/D229/ N232
Human serum	Year of serum collection	B/Phuket/ 3073/2013	B/Wisconsin/200/2020	B/Wisconsin/03/2019	B/Wisconsin/18/2020	B/Sydney/ 2/2019	B/Perth/20 /2019	B/Darwin/58/2019
LQ236231_AGE_29	2015	40	20/40	20	20	40	20/40	20
BRH1396616_AGE_20	2016	20/40	20	20	40	40	20	20
BRH1396602_AGE_28	2017	80	20/40	20	20/40	20	20	10
BRH1396690_AGE_60	2017	40	40	40	40	40/80	20	20
HMN33370_AGE_21	2019	80	20	10	10/20	20/40	10	10
HMN33359_AGE_22	2019	40	40	20	20	40	20/40	<10
HMN33362_AGE_23	2019	40	40	20	20/40	40	20/40	20
HMN33366_AGE_29	2019	80	10	10	10	20	10	<10
HMN33401_AGE_32	2019	40	20	20	20/40	40	20/40	20
HMN33389_AGE_32	2019	80	40	20/40	40	80	40	10
HMN33407_AGE_48	2019	40	<10	<10	<10	<10	<10	<10
HMN33378_AGE_26	2019	40	80	40	40/80	80	40	40/80
HMN33373_AGE_28	2019	40	20/40	40	40	40	20	<10
HMN33382_AGE_28	2019	40	40	20	40	40	40	40
HMN815860_AGE18	2022	40	20	10/20	10	40	20	10
HMN815867_AGE24	2022	40	40	20/40	40	40	40	10
HMN815877_AGE33	2022	40	40	40	20	40	20/40	<10
HMN815908_AGE59	2022	40	40	40	20/40	40	40	10
HMN1102630_AGE21	2023	20/40	20	10	10	20	10	10
HMN1102619_AGE32	2023	40	20/40	20	20	40	20	<10
HMN1102602_AGE42	2023	40	40	40	40	40	40	10
HMN1102609_AGE58	2023	80	80	40	40	80	40/80	10
x/x indicates that the endpoint titer falls between the two specified dilutions
